# Supplementary material for: Gold endowments of porphyry deposits controlled by precipitation efficiency
Source: Nat Commun. 2020 Jan 14;11:248. doi: 10.1038/s41467-019-14113-1 (PMC6959242; doi:10.1038/s41467-019-14113-1)
Supplement: Supplementary file 4 — Supplementary Data 1 [file 41467_2019_14113_MOESM4_ESM.xlsx]

## Sheet: Sheet1
Supplementary Data 1: Geological, geochemical, geochronological and endowment data of 118 porphyry copper deposits retrieved from the literature. The data include: Cu and Au tonnages, average Sr/Y of the magmatic rocks associated with the deposits, magma affinity, duration of the mineralising event, depth of formation. Uncertainties (1σ) for Sr/Y are the standard deviations for the population of …
Deposit	Acronym	Province	Magma affinity	Reference	Cu (Mt)	Reference	Additional reference	Cu (Mt) alternative	Reference	Au (t)	Reference	Additional reference	Overall duration of ore period (Ma)	1s (Ma)	Reference	Overall duration of ore period (Ma) alternative	1s (Ma)	Reference	Sr/Y average	1s	N. of Sr/Y values	Reference	Additional reference	Depth (km)	Error (km)
Agua Rica	AR	Argentina	K	[1]	7.4	[2]				317	[2]													9	0.5
Aksug	Ak	Russia (Siberia)	CA	[2]	4.2	[3]				126	[3]								153.5	5.1	2	[4]
Aktogay	Akt	Kazakhstan	CA	[5]	12.5	[5]				92.8	[2]													-2.1	0.65
Amacan	Am	Philippines	CA	[2]	0.41	[2]				44	[2]								77	7.8	2	[4]
Ann Mason	AM	US	CA	[2]	3.8	[2]				56.25	[2]													-3.3	0.8
Antapaccay	Ay	Peru (S.)	CA	[3]	3.2	[3]				70.8	[3]								111.6	-	1	[4]
Atlas	At	Philippines	CA	[5]	6.9	[5]				331	[5]								45.8	4.7	2	[4]
Bagdad	Bg	US (Arizona)	CA	[2]	6.4	[2]				1.8	[2]								59.8	31.4	3	[4]
Bajo de la Alumbrera	BjA	Argentina	K	[5]	4.3	[2]				516	[2]		0.021	0.028	[6]				32.3	2.7	4	[4]		-2.5	0.5
Batu Hijau	BH	Indonesia	CA	[5]	7.2	[5]				572	[5]		0.09	0.08	[7]				62.8	-	1	[4]
Bayugo	By	Philippines	CA	[8]	0.82	[3]				82.5	[2]		0.228		[8]				-	-	-
Bell	Bl	Canada	CA	[2]	1.8	[2]				79.2	[2]													-1.2	0.5
Berg	Bg	Canada	K	[2]	1.85	[2]				11.72	[2]													-2	0.5
Bethlehem	Bm	Canada	CA	[2]	3	[2]				3.39	[2]													-3.9	0.5
Bingham	Bh	US (Utah)	K	[5]	28.5	[5]				1603	[5]		0.32	-	[9]				46.8	11.9	24	[4]	[10]	-2.5	0.5
Bingham	Bh2	US (Utah)	K	[5]	55.9	[10]				2600	[10]		0.329		[9]				46.8	11.9	24	[4]	[10]	-2.5	0.5
Boyongan	Bn	Philippines	CA	[8]	1.4	[3]				196.6	[2]		0.228	-	[8]				68.5	0.7	2	[4]
Brenda	Br	Canada	CA	[2]	0.36	[2]				2.95	[2]													-4.4	0.5
Butte	Bt	US (Montana)	CA	[5]	35.1	[5]				217	[5]		1.5	-	[11]				-	-	-			-7	0.4
Cadia	Ca	Australia	K	[5]	9.7	[2]				1517	[2]								-	-	-
Cananea	Cn	Mexico	CA	[5]	30	[5]				82	[5]								34.5	-	1	[4]
Chaucha	Cha	Ecuador	CA	[12]	1.5	[2]				-			0.38	0.064	[13]						2
Chino/Sta Rita	SR	US (N. Mexico)	CA	[2]	14.2	[2]				169.7	[2]								35.9	8.1	2	[4]		-6	0.5
Chuquicamata	Chu	Chile (N.)	CA	[5]	106	[2]	[5]			276.6	[2]		1.3	0.36	[14]	1.2	0.36	[15]	107.7	10.1	6	[4]		-4.5	0.5
Cobre Panama	CP	Panama	CA	[2]	19.3	[2]				320.25	[2]
Copper Mt.	CMt	Canada	K	[2]	1.7	[2]				118.6	[2]													-1.1	0.5
Coroccohuayco	Co	Peru (S.)	CA	[16]	2.43	[2]				51	[2]		0.1	-	[17]				89.7	16	19	[16]
Craigmont	Cg	Canada (BC)	CA	[2]	0.6	[3]				-									41.7	1	2	[4]
Cro Casale	CCas	Chile	CA	[5]	4.5	[5]				900	[5]													-1	0.5
Cro Colorado	CC	Panama	CA	[5]	20.3	[5]				160.7	[2]								79.2	-	1	[4]
Cro Verde	CV	Peru (S.)	CA	[2]	15.7	[3]				-									77.2	0.7	2	[4]
Cu Basin	CBs	US (Nevada)	CA	[2]	0.2	[2]				-									87.4	0.9	2	[4]
Cu Canyon	CCy	US (Nevada)	CA	[2]	0.28	[2]				44	[2]								74.7	5.4	2	[4]
Cu Creek	CCk	US (Arizona)	CA	[2]	0.6	[2]				-									55.6	3.3	2	[4]
Cuajone	Cj	Peru (S.)	CA	[5]	17.14	[5]				-
Dalneye	Dn	Uzbekistan	K	[5]	3.21	[5]				376	[5]
Dexing	Dx	China	CA	[2]	8.38	[2]				219	[2]													-2	0.5
Dizon	Dz	Philippines	CA	[2]	0.67	[2]				174	[2]								40	8.6	3	[4]		-1.8	0.3
El Abra	EA	Chile (Central)	CA	[18]	8.8	[2]				-			0.16	0.26	[18]				95	17.8	5	[4]
El Salvador	ES	Chile (N.)	CA	[5]	17.1	[2]				384	[2]		0.6		[19]				108.9	8.7	6	[4]		-3.6	0.2
El Teniente	ET	Chile (Central)	CA	[5]	130	[2]				103.7	[2]		1.88	0.036	[20]	1.2		[21]	99.9	50.6	11	[4]
Elatsite	Ets	Bulgaria	CA	[22]	1.4	[2]				91	[2]		0.2622	0.42					49	1.4	2	[4]		-2.3	0.2
Ely	Ey	Nevada (US)	K	[2]	4.62	[2]				203.6	[2]													-3	0.3
Escondida	Es	Chile (N.)	CA	[5]	85.8	[2]		57.53	[23]				0.9	0.3	[24]				95.1	19.8	3	[4]		-3.2	0.4
Esperanza	Ez	Chile	CA	[2]	7.3	[2]				229.6	[2]
Frieda River	FR	PNG	K	[5]	8.6	[2]				418	[2]								61.1	2.6	3	[4]
FSE Lepanto	FSE	Philippines	CA	[5]	5.48	[5]				973	[5]		0.1		[25]				58.2	11	4	[4]		-1.6	0.2
Galore Creek	Gal	Canada	K	[2]	9.3	[2]				636.6	[2]													-1.2	0.5
Gibraltar	Gib	Canada	CA	[2]	3.8	[2]				90.8	[2]	[26]												-4.6	0.5
Golpu-Wafi	GW	PNG	K	[27]	4.9	[2]				302	[2]		0.22		[27]				51	54.7	9	[27]
Goonumbla	Goo	NSW Australia	K	[2]	1.75	[2]				70	[2]								59.8		1	[4]
Gransile	Gl	BC (Canada)	CA	[2]	0.7	[2]				25	[2]								66		1	[4]		-1.2	0.5
Grasberg	Gb	Indonesia	K	[5]	28.02	[5]				2604	[5]		0.5	0.057	[28]	0.3-0.5		[29]	58.3	10.2	9	[4]		-2	0.5
Highmont	Hm	Canada	CA	[2]	0.705	[2]				1.06	[2]													-3.9	0.5
Huckleberry	Hck	Canada	CA	[2]	0.831	[2]				4.1	[2]													-2.3	0.5
Iron Mask	IMk	Canada	CA	[2]	0.02	[2]				0.8	[2]													-0.9	0.5
Island Copper	IsC	Canada	CA	[2]	1.5	[2]				71.6	[2]													-1.5	0.5
Ithaca Peak	Ith	Arizona (US)	CA	[2]	1.25	[2]				23.7	[2]													-4.4	0.7
Junin	Ju	Ecuador	CA	[12]	8.7	[3]				9.8	[3]		0.5	0.036	[13]				82.8	10.9	3	[12]
Kadjaran	Kj	Armenia	K	[2]	4.6	[2]				1105	[2]								49.7	31.9	11	[46]	[47]	-1.5	0.5
Kalamatan	Km	Philippines	CA	[2]	0.09	[2]				9.62	[2]													-0.6	0.25
Kalmakyr	Kk	Uzbekistan	K	[5]	10.8	[5]				1374	[5]								24	6.8	13	[30]		-1.2	0.5
Kharmagtal	Kh	Mongolia	CA	[2]	0.8	[2]				-									59.4	-	1	[4]
Kingking	KKg	Philippines	CA	[2]	2.9	[2]				230.2	[2]													-0.7	0.3
Kisladag	Kg	Turkey	K	[31]	0.16	[31]				493.3	[31]		0.231		[32]				37.9	10	41	[32]		-1
La Colosa	LCs	Colombia	K	[33]	21.26	[34]			[31]	886.6	[34]
La Granja	Lgj	Peru (N.)	CA	[5]	19.52	[5]				128	[5]
La Verde	LV	Mexico	CA	[2]	0.77	[2]				9.7	[2]													-4.8	1.7
Lobo	Lb	Chile	CA	[35]	9.6	[2]				128	[2]													-1.4	0.2
Lone Star	LSt	Arizona	CA	[5]	24.74	[5]				-
Lornex	Lx	Canada	CA	[2]	2.19	[2]				3.08	[2]													-4.4	0.5
Los Pelambres	LP	Chile (Central)	CA	[5]	46	[2]				209	[2]		1		[36]				136.8	9.4	15	[4]
Mamut	Mm	Malaysia	K	[2]	0.94	[2]				98	[2]								24.25	1.1	2	[4]
Mangzong	Mz	Tibet (China)	K	[3]	0.2	[3]				1.4	[3]								81.6	-	1	[4]
Mapula	Mp	Philippines	CA	[2]	0.31	[2]				28.9	[2]													-0.4	0.5
Marte	Mt	Chile	CA	[35]	0.05	[2]				65.8	[2]													-1.1	0.2
Minas Conga	MC	Peru (N.)	CA	[5]	1.92	[5]				506	[5]
Mirador	Mr	Ecuador	CA	[2]	5	[2]				142.4	[2]
Moldova	Mv	Romania	CA	[2]	1.8	[2]				-									25.8		1	[4]
Morenci	Mor	Arizona	CA	[5]	33.9	[2]				181.2	[2]
Morrison	Msn	Canada	CA	[2]	0.7	[2]				36.6	[2]													-1.2	0.5
Mt. Polley	MPy	Canada	K	[2]	0.66	[2]				63.5	[2]													-1	0.5
OK Tedi	OK	PNG	K	[5]	5.5	[2]				666	[2]		0.075	0.03	[37]				52.5	9	2	[4]
Oyu Tolgoi	OT	Mongolia	K	[38]	37	[2]				1427	[2]													-1.7	1
Pampa Escondida	PEs	Chile (N.)	CA	[5]	7.92	[3]				135.62	[3]
Panguna	Png	PNG	CA	[5]	6.6	[5]				810	[5]								54.5	6.8	5	[4]		-3	0.3
Pebble	Pe	Alaska	K	[5]	31.2	[2]				2478	[2]		0.5	0.72	[39]
Peschanka	Pk	Kamchatka	CA	[5]	7.9	[2]				455	[2]
Pima	Pm	Arizona	CA	[5]	13.1	[5]				-
Potrerillos	Po	Chile (N.)	CA	[5]	10.1	[2]				793	[2]								130.5	-	1	[4]
Prosperity	Pro	BC (Canada)	CA	[5]	1.5	[5]				290	[5]
Qulong	Qu	Tibet (China)	K	[40]	8	[2]				-			0.35		[41]				107.8	27.2	14
Radomiro Tomic	RT	Chile (N.)	CA	[5]	19.9	[5]				-									122.3	20.4	8	[4]
Ray	Ry	US (Arizona)	CA	[5]	10.8	[5]				3.2	[5]								80	13.3	4	[4]
Recsk	Rk	Hungary	CA	[2]	4.6	[2]				196	[2]													-1.3	0.5
Refugio	Rf	Chile	CA	[35]	0.22	[2]				190.1	[2]													-1	0.5
Reko Diq	RD	Pakistan	CA	[42]	24.2	[2]				1298	[2]		0.49	0.194	[43]				56.8	12.3	52	[42]		-3
Rio Blanco	RB	Chile (Central)	CA	[5]	100.4	[2]				244.7	[5]		1.4	0.036	[44]				100.4	17.3	2	[4]
Rosario	Ros	Chile (N.)	CA	[5]	25.49	[5]				31.08	[5]
San Manuel	SM	Arizona	CA	[2]	8	[2]				24	[2]								51		1	[4]
Santo Nino	SN	Philippines	CA	[2]	0.6	[2]				57	[2]								135	-	1	[4]
Santo Tomas	ST	Philippines	CA	[2]	1.7	[2]				314.3	[2]								37.8	3	1	[4]		-2	0.2
Sar Cheshmeh	SC	Iran	CA	[5]	8.9	[2]				92	[2]								76.9	28	15	[4]
Schaft Creek	SCk	Canada	CA	[2]	3.48	[2]				250.7	[2]													-0.6	0.5
Silver Bell	SB	US (Arizona)	CA	[2]	1.8	[3]				7	[2]								41	0	2	[4]
Sipilay	Sy	Philippines	CA	[2]	4.42	[2]				301	[2]
Skouries	Sk	Greece	K	[2]	2	[2]				267	[2]								117.5	27.6	2	[4]
Sungun	Su	Iran	CA	[2]	3.8	[3]				-									41.6	-	1	[4]
Tagpura-Maangob	TM	Philippines	CA	[2]	0.097	[2]				5.29	[2]													-0.2	0.5
Tampakan	Tk	Philippines	CA	[5]	15	[2]				500	[2]								85	-	1	[4]
Tanamá	Ta	Puerto Rico	CA	[2]	0.81	[2]				47.9	[2]													-2.4	0.2
Taysan	Ty	Philippines	CA	[2]	2.1	[2]				87	[2]								54		1	[4]
Toki	Tk	Chile (N.)	CA	[5]	10.85	[5]				-
Valley Copper	VC	Canada	CA	[2]	5	[2]				8.14	[2]													-4.8	0.5
Yandera	Ya	P. N. Guinea	K	[2]	2.4	[3]				72.86	[2]								120.8	2.6	2	[4]
Yerington	Ye	US (Nevada)	CA	[2]	3.5	[3]				42.7	[2]								100.7	3.5	2	[4]
Yulong	Yu	Tibet (China)	K	[3]	6.2	[3]				220.5	[2]								71	3.9	4	[4]
Zlatno	Zt	Slovakia	CA	[2]	0.2	[2]				-									36.8	2	3	[4]
All depth and error estimates are from ref. 26, except Kisladag (ref. 31), Reko Diq (ref. 42), and Pampa Escondida (ref. [45]).
[1] Landtwing, M. R., Dillenbeck, E. D. Leake, M. H. & Heinrich, C. A. Evolution of the breccia-hosted porphyry Cu-Mo-Au deposit at Agua Rica, Argentina: progressive unroofing of a magmatic hydrothermal system. Econ. Geol. 97, 1273-1292 (2002).
[2] USGS “Porphyry copper deposits of the world” available at http://mrdata.usgs.gov/porcu/ and references therein.
[3] http://www.portergeo.com.au/database and references therein.
[4] Loucks, R.R., Chemical characteristics, geodynamic settings, and petrogenesis of copper ore-forming arc magmas. Centre for Exploration Targeting, CET Newsletter (March 2012).
[5] Cooke, D., Hollings, P., Walshe, J. L., Giant porphyry deposits: Characteristics, distribution, and tectonic controls. Econ. Geol. 100, 801–818 (2005).
[6] Buret, Y. et al. From a long-lived upper-crustal magma chamber to rapid porphyry copper emplacement: Reading the geochemistry of zircon crystals at Bajo de la Alumbrera (NW Argentina). Earth Planet. Sci. Lett. 450, 120-131 (2016).
[7] Garwin, S., The geologic setting of intrusion-related hydrothermal systems near the Batu Hijau porphyry copper-gold deposit, Sumbawa, Indonesia. Society of Economic Geologists Special Publication 9, 333–366 (2002).
[8] Braxton, D. P., Cooke, D. R., From crucible to graben in 2.3 Ma: A high-resolution geochronological study of porphyry life cycles, Boyongan-Bayugo copper-gold deposits, Philippines. Geology 40, 471–47 (2012).
[9] Von Quadt, A., Erni, M., Martinek, K., Moll, M., Peytcheva, I., Heinrich, C. A., Zircon crystallization and the lifetimes of ore-forming magmatic-hydrothermal systems. Geology 39, 731−734 (2011).
[10] Grondhal, C., Zajacz, Z., Magmatic controls on the genesis of porphyry Cu–Mo–Au deposits: The Bingham Canyon example. Earth Planet. Sci. 480, 53-65 (2017).
[11] Dilles, J. H., Stein, H. J., Martin, M. W., Re-Os and U-Pb ages for the duration of the giant Butte, Montana, porphyry Cu-Mo and Cordilleran base metal lode ore deposit, paper presented at IAVCEI General Assembly 2004, Pucon, Chile (2004).
[12] Schutte, P., Chiaradia, M., Beate, B., Petrogenetic Evolution of Arc Magmatism Associated with Late Oligocene to Late Miocene Porphyry-Related Ore Deposits in Ecuador. Econ. Geol. 105, 1243-1270 (2010).
[13] Schutte, P., Chiaradia, M., Barra, F., Villagomez Diaz, D., Beate, B., Metallogenic features of Miocene porphyry Cu and porphyry-related mineral deposits in Ecuador revealed by Re-Os, 40Ar/39Ar, and U-Pb geochronology. Mineralium Deposita 47, 383-4
[14] Barra, F. et al., Timing and formation of porphyry Cu–Mo mineralization in the Chuquicamata district, northern Chile: new constraints from the Toki cluster. Mineralium Deposita 48, 629–651 (2013).
[15] Ballard, J. R., Palin, J. M., Williams, I. S., Campbell, I. H., Downloaded from geology.gsapubs.org on February 7, 2014 Two ages of porphyry intrusion resolved for the super-giant Chuquicamata copper deposit of northern Chile by ELA-ICP-MS and SHRIMP
[16] Chelle-Michou, C., Chiaradia, M., Ulianov, A., Beguelin, P. Petrologic evolution of the magmatic suite associated with the Coroccohuayco Cu(-Au-Fe) porphyry-skarn deposit, Peru. J. Pet 56, 1829–1862 (2015).
[17] Chelle-Michou, C., Chiaradia, M., Ovtcharova, M., Ulianov, A., Wotzlaw, J. F., High-Resolution Geochronology of the Coroccohuayco Porphyry-Skarn Deposit, Peru: A Rapid Product of the Incaic Orogeny. Economic Geology 110, 423-443 (2015).
[18] Correa, K. J., Rabbia, O. M., Hernández, L. B., Selby, D., Astengo, M., The timing of magmatism and ore formation in the El Abra porphyry copper deposit, northern Chile: Implications for long-lived multiple-event magmatic-hydrothermal porphyry sys
[19] Zimmermann, A., Stein, H.J., Morgan, J.W., Markey, R.J., Watanabe, Y., Re–Os geochronology of the El Salvador porphyry Cu–Mo deposit, Chile: Tracking analytical improvements in accuracy and precision over the past decade. Geochim. Cosmochim. Acta 13
[20] Maksaev, V. et al., in Andean metallogeny: new discoveries, concepts and updates, R. H. Sillitoe, J. Perello, C. E. Vidal, Eds. (Society of Economic Geologists, Special Publication 11, Boulder, 2004), pp. 15–54.
[21] Cannell, J. Cooke, D. R., Walshe, J. L., Stein, H., Geology, mineralization, alteration and structural evolution of the El Teniente porphyry Cu–Mo deposit. Econ. Geol. 100, 979–1003 (2005).
[22] Von Quadt, A., Peytcheva, I., Kamenov, B., Fanger, L., Heinrich, C. A., Frank, M., The Elatsite porphyry copper deposit in the Panagyurishte ore district, Srednogorie zone, Bulgaria: U-Pb zircon geochronology and isotope-geochemical investigations
[23] Measured + indicated resources: BHP Annual Report 2017, 296 pp., available at https://www.bhp.com/-/media/documents/investors/annual-reports/2017/bhpannualreport2017.pdf
[24] Romero, B. et al., Molybdenite Mineralization and Re-Os Geochronology of the Escondida and Escondida Norte Porphyry Deposits, Northern Chile. Resource Geology 61, 91–100 (2011).
[25] Hedenquist, J. W., Arribas, A., Reynolds, T. J. Evolution of an intrusion-centered hydrothermal system; Far Southeast-Lepanto porphyry and epithermal Cu-Au deposits, Philippines. Econ. Geol. 93, 373-404 (1998).
[26] Murakami, H., Seo, J. H., Heinrich, C. The relation between Cu/Au ratio and formation depth of porphyry-­‐style Cu–Au ± Mo deposits. Min. Dep. 45, 11-21 (2010).
[27] Rinne, M. L., Cooke, D. R., Harris, A. C., Finn, D. J., Allen, C. M., Heizler, M. T., Creaser, R. A., Geology and Geochronology of the Golpu Porphyry and Wafi Epithermal Deposit, Morobe Province, Papua New Guinea. Econ. Geol. 113, 271-294 (2018).
[28] Wafforn, S., Geo- and Thermochronology of the Ertsberg-Grasberg Cu-Au Mining District, west New Guinea, Indonesia. Unpublished PhD Thesis, The University of Texas at Austin, 356 pp. (2017).
[29] Pollard, P. J., Taylor, R. G., Peters, L., Ages of intrusion, alteration, and mineralization at the Grasberg Cu-Au deposit, Papua, Indonesia. Economic Geology 100, 1005-1020 (2005).
[30] Cheng, Z. et al., Carboniferous porphyry Cu–Au deposits in the Almalyk orefield, Uzbekistan: the Sarycheku and Kalmakyr examples. International Geology Review 60, 1-20, doi.org/10.1080/00206814.2017.1309996 (2018).
[31] Baker, T. et al. The geology of the Kisladag porphyry gold deposit, Turkey. Society of Economic Geologists Special Publication 19, 1-27 (2016).
[32] Paolillo, L., Petrochronology of zircons from magmatic rocks of the Kisladag Au(-Mo) porphyry deposit (western Anatolia, Turkey). Unpublished MSc Thesis, University of Geneva (Switzerland), 187 pp. (2018).
[33] Gil-Rodríguez, J. Igneous petrology of the Colosa gold-rich porphyry system (Tolima, Colombia). MSc. Thesis, University of Arizona, 51 pp. (2010).
[34] Naranjo, A., et al. La Colosa Au porphyry deposit, Colombia: Mineralization styles, structural controls, and age constraints. Econ. Geol. 113, 553-578 (2018).
[35] Kay, S. M., Mpodozis, C., Tittler, A. & Cornejo, P. Tertiary Magmatic Evolution of the Maricunga Mineral Belt in Chile. Intern. Geol. Rev. 36, 1079-112 (1994).
[36] Stein, H., Markey, R., Sillitoe, R. & Perello, J. Defining the lifespan of a Giant Porphyry Cu Deposit: Re-Os Dating at Los Pelambres, Chile. Geochim. Cosmochim. Acta 66-Supplement 1, 738 (2002).
[37] Large, S. J. E., von Quadt, A., Wotzlaw, J.-F., Guillong, M., Heinrich, C. A., Magma Evolution Leading to Porphyry Au-Cu Mineralization at the Ok Tedi Deposit, Papua New Guinea: Trace Element Geochemistry and High-Precision Geochronology of Igneous Zircon. Econ. Geol. 113, 39-61 (2018).
[38] Wainwright, A. J., Tosdal, R. M., Wooden, J. L., Mazdab, F. K., Friedman, R. M., U–Pb (zircon) and geochemical constraints on the age, origin, and evolution of Paleozoic arc magmas in the Oyu Tolgoi porphyry Cu–Au district, southern Mongolia. Gondwana Research 19, 764-787 (2011).
[39] Lang, J. R. et al. Geology and magmatic-hydrothermal evolution of the giant Pebble porphyry copper-gold-molybdenum deposit, Southwest Alaska. Econ. Geol. 108, 437-462 (2013).
[40] Hu et al. The formation of Qulong adakites and their relationship with porphyry copper deposit: Geochemical constraints. Lithos 220-223, 60-80 (2015).
[41] Li, Y., Selby, D., Feely, M., Costanza, A., Li, X.-H., Fluid inclusion characteristics and molybdenite Re-Os geochronology of the Qulong porphyry copper-molybdenum deposit, Tibet. Min. Dep. 52, 137-158 (2017).
[42] Razique, A. magmatic evolution and genesis of the giant Reko Diq H14-H15 porphyry copper-gold deposit, district Chagai, Balochistan-Pakistan. PhD thesis, University of British Columbia, Vancouver, Canada, pp. 308 (2013).
[43] Razique, A., Tosdal, R. M. & Creaser, R. A. Temporal evolution of the western porphyry Cu-Au systems at Reko Diq, Balochistan, western Pakistan. Econ. Geol. 109, 2003-2021 (2014).
[44] Deckart, A. H. Clark, P. Cuadra, M. Fanning, Refinement of the time-space evolution of the giant Mio-Pliocene Río Blanco-Los Bronces porphyry Cu-Mo cluster, Central Chile: New U-Pb (SHRIMP II) and Re-Os geochronology and 40Ar/39Ar thermochronology data. Mineralium Deposita 48, 57−79 (2013).
[45] Alpers, C. N. & Brimhall, G. H. Middle Miocene climatic change in the Atacama Desert, northern Chile: Evidence from supergene mineralization at La Escondida. Geol. Soc. Am. Bull. 100, 1640-1656.
[46] Rezeau, H. et al. 30 Myr of Cenozoic magmatism along the Tethyan margin during Arabia–Eurasia accretionary orogenesis (Meghri–Ordubad pluton, southernmost Lesser Caucasus). Lithos 288-289, 108-124 (2017)
[47] Rezeau, H. et al. Temporal and genetic link between incremental pluton assembly and pulsed porphyry Cu-Mo formation in accretionary orogens. Geology 44, 627-630 (2016).
Samples with ages comprised between 28.3 and 21.1 Ma from refs. [46] and [47] excluding sample KJ1303A1 with LOI of 8.8 wt.% wt.%. Including this sample the average Sr/Y is 62.7 and the 1SD is 32.1.
