# Supplementary material for: Gold endowments of porphyry deposits controlled by precipitation efficiency
Source: Nat Commun. 2020 Jan 14;11:248. doi: 10.1038/s41467-019-14113-1 (PMC6959242; doi:10.1038/s41467-019-14113-1)
Supplement: Supplementary file 5 — Supplementary Data 2 [file 41467_2019_14113_MOESM5_ESM.xlsx]

## Sheet: alkaline magmas GOLD
INPUT PARAMETERS											CRUSTAL MELT CALCULATIONS (DO NOT MODIFY)										RESIDUAL MELT CALCULATIONS (DO NOT MODIFY)									TOTAL MELT CALCULATIONS (DO NOT MODIFY)					H2O CONTENT CALCULATIONS IN RESIDUAL MELT (DO NOT MODIFY)												H2O CONTENT CALCULATIONS IN CRUSTAL PARTIAL MELT (DO NOT MODIFY)
Time (Ma)	H2O parent (wt.%)	H2O assimilant (wt.%)	P kbars	Magma rate (m/Ma)	Magma rate time integrated (m/Ma)	Disk radius (m)	Magma rate (tons/Ma/km arc)	Magma rate time integrated (tons/Ma/km arc)	Kd Au	Au total melt ppm	x crustal	y crustal	z crustal	crustal Melt fraction Annen	crustal Melt fraction Annen logical test	crustal Melt fraction Annen logical test2	crustal Melt fraction Annen logical test3	V crustal Melt fraction rate time integrated (m3)	tons crustal melt fraction time integrated	crustal Melt% Annen	x residual	y residual	z residual	residual Melt fraction Annen	residual Melt fraction Annen logical test	residual Melt fraction Annen logical test2	V residual melt fracton time integrated	tons residual melt fraction time integrated	residual Melt% Annen	all melt %	Total melt (tons)	Volume km3 total melt	M res hydrous melt ton	Volume km3 hydrous melt	H2O wt% in residual melt	log test H2O wt% in residual melt	r H2O	s H2O	t H2O	residual melt Annen logical test for H2O solubility (F=100-10%)	H2O solubility in melt (F =100-10 %)	H2O wt% in residual melt logical test 100-10% F range	Excess residual H2O	H2O residual (tons)	Excess H2O residual (tons)	Log test excess residual H2O tons	H2O wt% in partial melt	H2O solubility (wt.%) with Annen crustal melt %	H2O solubility (wt.%) with Annen crustal melt % logical test
4.76421	2.18096	0.29548	1.92946	5000	23821.1	7500	5000	23821.1	79.5933	0.0298987	-0.00219498	0.0318957	-0.0250789	0.0282911	0.0282911	0.0282911	0.0282911	1.19092e+11	3.0964e+11	2.82911	0.00174556	0.0165829	0.141987	0.180481	0.180481	0.180481	7.5974e+11	1.97532e+12	18.0481	20.8772	2.28496e+12	913.986	2.13685e+12	854.74	12.0841	12.0841	3.79406e-05	-0.0207511	5.70078	18.0481	5.33862	5.33862	6.74551	9.83416e+10	1.33246e+11	1.33246e+11	10.4443	5.64238	5.64238
4.28982	3.22108	0.625318	1.69431	5000	21449.1	7500	5000	21449.1	23.5049	0.0136174	-0.00221381	0.0329267	-0.0285936	0.0208393	0.0208393	0.0208393	0.0208393	7.89887e+10	2.05371e+11	2.08393	0.0013948	0.0199681	0.111937	0.149773	0.149773	0.149773	5.67695e+11	1.47601e+12	14.9773	17.0612	1.68138e+12	672.551	1.38595e+12	554.381	21.5064	21.5064	3.17921e-05	-0.0173904	5.20106	14.9773	4.94773	4.94773	16.5587	6.09362e+10	2.44408e+11	2.44408e+11	30.0067	5.16495	5.16495
2.49935	2.04168	0.820694	4.09905	5000	12496.8	7500	5000	12496.8	77.0332	0.0224614	-0.00222905	0.0338104	-0.0312693	0.069868	0.069868	0.069868	0.069868	1.54294e+11	4.01164e+11	6.9868	0.00314474	-0.000824614	0.0789913	0.12845	0.12845	0.12845	2.83663e+11	7.37524e+11	12.845	19.8318	1.13869e+12	455.475	1.08849e+12	435.394	15.8948	15.8948	0.000103172	-0.0563952	10.6197	12.845	9.91228	9.91228	5.98247	6.8732e+10	4.41222e+10	4.41222e+10	11.7463	10.2307	10.2307
2.3994	3.79117	0.260633	3.15658	5000	11997	7500	5000	11997	24.0877	0.0216245	-0.00219755	0.0337368	-0.0325341	0.0520625	0.0520625	0.0520625	0.0520625	1.10375e+11	2.86975e+11	5.20625	0.00310362	-0.00054069	0.0734534	0.102671	0.102671	0.102671	2.17668e+11	5.65936e+11	10.2671	15.4734	8.52911e+11	341.164	6.89284e+11	275.714	36.9254	36.9254	7.29505e-05	-0.0398834	8.41456	10.2671	8.01277	8.01277	28.9126	3.22361e+10	1.63627e+11	1.63627e+11	5.00615	8.2089	5.00615
1.87666	3.95695	0.854932	4.02686	5000	9383.32	7500	5000	9383.32	68.1381	0.0225449	-0.00186859	0.0321995	-0.0435026	0.0558601	0.0558601	0.0558601	0.0558601	9.26254e+10	2.40826e+11	5.58601	0.002798	0.00180839	0.0397892	0.0924424	0.0924424	0.0924424	1.53285e+11	3.98541e+11	9.24424	14.8302	6.39367e+11	255.747	5.08715e+11	203.486	42.8045	39.5695	0.000100755	-0.0550745	10.447	10	9.90636	9.90636	29.6632	2.77696e+10	1.1822e+11	1.1822e+11	15.3049	10.1425	10.1425
3.65209	2.49517	0.298228	2.19443	5000	18260.5	7500	5000	18260.5	98.4728	0.0260344	-0.00226708	0.0337857	-0.0316834	0.0315399	0.0315399	0.0315399	0.0315399	1.01776e+11	2.64617e+11	3.15399	0.00164417	0.0168799	0.0897172	0.134677	0.134677	0.134677	4.34587e+11	1.12993e+12	13.4677	16.6216	1.39454e+12	557.817	1.24378e+12	497.51	18.5271	18.5271	4.50846e-05	-0.0246556	6.27169	13.4677	5.94782	5.94782	12.5793	5.87519e+10	1.42137e+11	1.42137e+11	9.45559	6.19438	6.19438
3.1201	2.99241	0.450818	4.84207	5000	15600.5	7500	5000	15600.5	51.1776	0.0161683	-0.00229703	0.0339041	-0.0297539	0.0805566	0.0805566	0.0805566	0.0805566	2.22081e+11	5.77411e+11	8.05566	0.00268301	0.00508334	0.0934859	0.181004	0.181004	0.181004	4.99e+11	1.2974e+12	18.1004	26.1561	1.87481e+12	749.924	1.8056e+12	722.241	16.5322	16.5322	0.00012904	-0.0705257	12.4321	18.1004	11.1978	11.1978	5.33443	1.3753e+11	6.92088e+10	6.92088e+10	5.59629	11.8723	5.59629
0.12704	3.05099	0.875579	5.27923	5000	635.199	7500	5000	635.199	25.6418	0.0121955	0.00438019	-0.0621175	0.178677	-0.0271785	0	0	FALSE	0	0	0	0.00347512	-0.032217	0.0666295	-0.00659904	0	0	0	0	0	0	0	0	#DIV/0!	#DIV/0!	#DIV/0!	30.5099	0.0001451	-0.0792982	13.5289	10	12.7504	#DIV/0!	17.7595	#DIV/0!	0	0	#DIV/0!	13.5289	#DIV/0!
1.11835	3.39581	0.630518	1.93961	5000	5591.75	7500	5000	5591.75	65.4008	0.0132265	-0.000536747	0.0190977	-0.0473254	-0.0123026	0	0	0	0	0	0	0.00442265	-0.0190928	0.0415011	0.0211069	0.0211069	0.0211069	2.08566e+10	5.42273e+10	2.11069	2.11069	5.42273e+10	21.6909	#DIV/0!	#DIV/0!	160.886	33.9581	3.82098e-05	-0.0208982	5.72248	10	5.51732	5.51732	28.4408	2.14097e+09	1.54227e+10	1.54227e+10	#DIV/0!	5.72248	#DIV/0!
2.80758	3.45664	0.327079	3.24741	5000	14037.9	7500	5000	14037.9	92.2073	0.0103108	-0.00228481	0.033894	-0.0293431	0.0566296	0.0566296	0.0566296	0.0566296	1.40481e+11	3.6525e+11	5.66296	0.00308101	0.000340755	0.090608	0.124206	0.124206	0.124206	3.08117e+11	8.01105e+11	12.4206	18.0835	1.16635e+12	466.542	1.00846e+12	403.383	27.8299	27.8299	7.57371e-05	-0.041406	8.62251	12.4206	8.11991	8.11991	19.71	5.22278e+10	1.57898e+11	1.57898e+11	5.77576	8.39046	5.77576
2.58482	3.15765	0.588709	4.74414	5000	12924.1	7500	5000	12924.1	42.8352	0.0239357	-0.00225022	0.0338495	-0.0304449	0.0794967	0.0794967	0.0794967	0.0794967	1.8156e+11	4.72057e+11	7.94967	0.00315866	-0.000840139	0.0830958	0.150202	0.150202	0.150202	3.43042e+11	8.91908e+11	15.0202	22.9698	1.36397e+12	545.586	1.27624e+12	510.497	21.0227	21.0227	0.000125528	-0.0686072	12.1895	15.0202	11.1873	11.1873	9.83541	8.99666e+10	8.77229e+10	8.77229e+10	7.40546	11.652	7.40546
3.42504	2.79563	0.213898	2.3334	5000	17125.2	7500	5000	17125.2	11.5221	0.0126824	-0.00228443	0.0338743	-0.0310512	0.0355529	0.0355529	0.0355529	0.0355529	1.07593e+11	2.79741e+11	3.55529	0.002082	0.0119382	0.0910299	0.130222	0.130222	0.130222	3.94089e+11	1.02463e+12	13.0222	16.5775	1.30437e+12	521.749	1.14828e+12	459.313	21.4681	21.4681	4.89229e-05	-0.0267534	6.57444	13.0222	6.23435	6.23435	15.2337	5.41479e+10	1.5609e+11	1.5609e+11	6.01632	6.47994	6.01632
4.46475	2.91951	0.327604	5.53498	5000	22323.8	7500	5000	22323.8	28.7652	0.0257268	-0.00220338	0.0325384	-0.0268314	0.085765	0.085765	0.085765	0.085765	3.38338e+11	8.79678e+11	8.5765	0.00159838	0.0178798	0.124963	0.272895	0.272895	0.272895	1.07656e+12	2.79904e+12	27.2895	35.866	3.67872e+12	1471.49	3.67872e+12	1471.49	10.6983	10.6983	0.000154785	-0.0845878	14.1811	27.2895	11.988	10.6983	-1.28969	2.99449e+11	-3.6099e+10	0	3.81979	13.467	3.81979
1.43636	2.57227	0.597614	4.48403	5000	7181.79	7500	5000	7181.79	42.5295	0.0285916	-0.00126308	0.0272079	-0.0517219	0.0448832	0.0448832	0.0448832	0.0448832	5.69624e+10	1.48102e+11	4.48832	0.00326884	-0.00465564	0.0276356	0.0724846	0.0724846	0.0724846	9.19921e+10	2.39179e+11	7.24846	11.7368	3.87282e+11	154.913	3.48859e+11	139.544	35.4872	25.7227	0.00011635	-0.0635941	11.5506	10	10.9263	10.9263	14.7964	2.22666e+10	3.539e+10	3.539e+10	13.3149	11.2675	11.2675
3.3589	3.44607	0.487313	2.54228	5000	16794.5	7500	5000	16794.5	44.0533	0.016843	-0.0022885	0.0338868	-0.0307743	0.0405845	0.0405845	0.0405845	0.0405845	1.20448e+11	3.13165e+11	4.05845	0.00221888	0.0103882	0.0916975	0.132448	0.132448	0.132448	3.93085e+11	1.02202e+12	13.2448	17.3033	1.33518e+12	534.074	1.12125e+12	448.499	26.0182	26.0182	5.48108e-05	-0.029971	7.03379	13.2448	6.64644	6.64644	19.3718	5.47691e+10	1.97984e+11	1.97984e+11	12.0074	6.91306	6.91306
3.11503	2.04406	0.753816	5.93605	5000	15575.2	7500	5000	15575.2	20.3307	0.0248985	-0.00229707	0.0339041	-0.0297355	0.0905798	0.0905798	0.0905798	0.0905798	2.49308e+11	6.48201e+11	9.05798	0.00269178	0.00498193	0.093498	0.21792	0.21792	0.21792	5.99795e+11	1.55947e+12	21.792	30.85	2.20767e+12	883.067	2.20767e+12	883.067	9.37986	9.37986	0.000170402	-0.0931172	15.2193	21.792	13.271	9.37986	-3.89119	1.46276e+11	-6.06818e+10	0	8.32212	14.3899	8.32212
2.27314	3.82171	0.49546	4.11911	5000	11365.7	7500	5000	11365.7	91.5652	0.0130549	-0.00214575	0.0335808	-0.0345873	0.0673284	0.0673284	0.0673284	0.0673284	1.35228e+11	3.51593e+11	6.73284	0.00302445	0.00010691	0.0655734	0.11733	0.11733	0.11733	2.35655e+11	6.12703e+11	11.733	18.4658	9.64296e+11	385.718	8.26092e+11	330.437	32.5724	32.5724	0.000103847	-0.0567637	10.6677	11.733	10.016	10.016	22.5564	4.75259e+10	1.38204e+11	1.38204e+11	7.35885	10.2902	7.35885
4.36571	2.57375	0.361469	1.74714	5000	21828.6	7500	5000	21828.6	24.068	0.0282712	-0.00220889	0.0327626	-0.0278256	0.0226726	0.0226726	0.0226726	0.0226726	8.74577e+10	2.2739e+11	2.26726	0.00147788	0.0191156	0.117463	0.155371	0.155371	0.155371	5.99333e+11	1.55827e+12	15.5371	17.8044	1.78566e+12	714.263	1.58178e+12	632.713	16.5652	16.5652	3.31576e-05	-0.0181368	5.31274	15.5371	5.03896	5.03896	11.5262	6.947e+10	1.79609e+11	1.79609e+11	15.943	5.27179	5.27179
0.890462	3.60209	0.476829	2.62075	5000	4452.31	7500	5000	4452.31	55.1847	0.0314745	0.000185174	0.00954094	-0.0321816	-0.00590542	0	FALSE	FALSE	0	0	0	0.00553989	-0.0335594	0.0629854	0.0130844	0.0130844	0.0130844	1.02947e+10	2.67662e+10	1.30844	1.30844	2.67662e+10	10.7065	#DIV/0!	#DIV/0!	275.296	36.0209	5.70593e-05	-0.0311998	7.20768	10	6.90139	6.90139	29.1195	1.30933e+09	7.79417e+09	7.79417e+09	#DIV/0!	7.20768	#DIV/0!
4.75341	2.56544	0.275157	2.45205	5000	23767	7500	5000	23767	82.062	0.012093	-0.00219503	0.031915	-0.0250769	0.0399825	0.0399825	0.0399825	0.0399825	1.67926e+11	4.36608e+11	3.99825	0.00175484	0.0164686	0.141746	0.192678	0.192678	0.192678	8.09246e+11	2.10404e+12	19.2678	23.2661	2.54065e+12	1016.26	2.39243e+12	956.973	13.3146	13.3146	5.225e-05	-0.0285716	6.83474	19.2678	6.30362	6.30362	7.011	1.23332e+11	1.47514e+11	1.47514e+11	6.88192	6.72133	6.72133
2.88276	2.39459	0.361987	3.40532	5000	14413.8	7500	5000	14413.8	82.3696	0.0193692	-0.00229099	0.0338993	-0.0292713	0.0595999	0.0595999	0.0595999	0.0595999	1.51808e+11	3.94702e+11	5.95999	0.00301477	0.0011678	0.0920641	0.131001	0.131001	0.131001	3.33675e+11	8.67555e+11	13.1001	19.0601	1.26226e+12	504.903	1.17675e+12	470.698	18.2792	18.2792	8.06454e-05	-0.0440878	8.98633	13.1001	8.42262	8.42262	9.85662	6.58686e+10	8.55116e+10	8.55116e+10	6.07362	8.72644	6.07362
4.61345	2.82987	0.348038	2.65212	5000	23067.2	7500	5000	23067.2	32.4167	0.0235559	-0.00219745	0.0322	-0.0255866	0.0443555	0.0443555	0.0443555	0.0443555	1.80807e+11	4.70098e+11	4.43555	0.00174945	0.0163714	0.13542	0.191144	0.191144	0.191144	7.79163e+11	2.02582e+12	19.1144	23.5499	2.49592e+12	998.368	2.32825e+12	931.301	14.8049	14.8049	5.7964e-05	-0.0316942	7.27741	19.1144	6.69278	6.69278	8.11216	1.24585e+11	1.64338e+11	1.64338e+11	7.84657	7.13797	7.13797
1.4237	2.93926	0.480295	2.14185	5000	7118.48	7500	5000	7118.48	90.0673	0.0242613	-0.00123948	0.0269749	-0.0517919	0.000298224	0.000298224	0.000298224	0.000298224	3.75148e+08	9.75385e+08	0.0298224	0.00330137	-0.00506445	0.0277821	0.0320799	0.0320799	0.0320799	4.03546e+10	1.04922e+11	3.20799	3.23781	1.05897e+11	42.3589	6.56243e+10	26.2497	91.623	29.3926	4.36487e-05	-0.0238708	6.15774	10	5.92339	5.92339	23.4692	4.75634e+09	2.46243e+10	2.46243e+10	1610.51	6.15703	6.15703
0.583773	2.15888	0.912823	3.01774	5000	2918.86	7500	5000	2918.86	30.629	0.0238374	0.00149481	-0.0104148	0.0149209	-0.00289537	0	0	0	0	0	0	0.00669538	-0.0514075	0.0948379	0.000676736	0.000676736	0.000676736	3.49065e+08	9.07568e+08	0.0676736	0.0676736	9.07568e+08	0.363027	#DIV/0!	#DIV/0!	3190.14	21.5888	6.87431e-05	-0.0375844	8.09859	10	7.72962	7.72962	13.8592	6.04291e+07	1.25782e+08	1.25782e+08	#DIV/0!	8.09859	#DIV/0!
1.95984	2.38054	0.470078	2.8851	5000	9799.22	7500	5000	9799.22	20.6474	0.0250182	-0.00194386	0.0326502	-0.0414519	0.0365669	0.0365669	0.0365669	0.0365669	6.33217e+10	1.64636e+11	3.65669	0.00282047	0.00174176	0.0447628	0.073265	0.073265	0.073265	1.26871e+11	3.29863e+11	7.3265	10.9832	4.945e+11	197.8	4.32016e+11	172.807	32.4921	23.8054	6.47824e-05	-0.0354201	7.79886	10	7.45114	7.45114	16.3542	2.05589e+10	5.39467e+10	5.39467e+10	12.8553	7.67021	7.67021
4.23403	3.49693	0.394971	4.06098	5000	21170.1	7500	5000	21170.1	46.0283	0.0296184	-0.00221776	0.033041	-0.0291362	0.0684684	0.0684684	0.0684684	0.0684684	2.56145e+11	6.65978e+11	6.84684	0.00134438	0.0204817	0.108139	0.213486	0.213486	0.213486	7.98667e+11	2.07653e+12	21.3486	28.1955	2.74251e+12	1097.01	2.59728e+12	1038.91	16.3801	16.3801	0.000101896	-0.0556976	10.5286	21.3486	9.38592	9.38592	6.99418	1.8127e+11	1.45237e+11	1.45237e+11	5.76866	10.152	5.76866
0.351641	3.62837	0.82774	5.09633	5000	1758.21	7500	5000	1758.21	12.7197	0.0223793	0.00280208	-0.0327646	0.0806541	-0.0135476	0	0	0	0	0	0	0.00628442	-0.0534557	0.101639	-0.00756632	0	0	0	0	0	0	0	0	#DIV/0!	#DIV/0!	#DIV/0!	36.2837	0.000138305	-0.0755866	13.0673	10	12.3252	#DIV/0!	23.9585	#DIV/0!	0	0	#DIV/0!	13.0673	#DIV/0!
3.81503	2.01829	0.79665	5.8251	5000	19075.1	7500	5000	19075.1	96.0472	0.0215527	-0.00225288	0.0336618	-0.0316412	0.0879983	0.0879983	0.0879983	0.0879983	2.96629e+11	7.71236e+11	8.79983	0.00141002	0.0195313	0.0909614	0.252578	0.252578	0.252578	8.51403e+11	2.21365e+12	25.2578	34.0576	2.98488e+12	1193.95	2.98488e+12	1193.95	7.99075	7.99075	0.000166029	-0.0907291	14.9302	25.2578	12.7445	7.99075	-4.75377	1.76887e+11	-1.05232e+11	0	9.05302	14.1447	9.05302
1.80082	2.02531	0.290145	3.30957	5000	9004.08	7500	5000	9004.08	78.0934	0.0126864	-0.0017905	0.0316836	-0.0453561	0.0398911	0.0398911	0.0398911	0.0398911	6.34728e+10	1.65029e+11	3.98911	0.00280071	0.00160308	0.0357663	0.0717486	0.0717486	0.0717486	1.14163e+11	2.96824e+11	7.17486	11.164	4.61853e+11	184.741	4.26518e+11	170.607	28.2279	20.2531	7.76595e-05	-0.0424564	8.76537	10	8.34858	8.34858	11.9046	2.18306e+10	3.53356e+10	3.53356e+10	7.27343	8.59725	7.27343
[truncated: 27 more columns]

## Sheet: alkaline magmas COPPER
INPUT PARAMETERS										CRUSTAL MELT CALCULATIONS (DO NOT MODIFY)										RESIDUAL MELT CALCULATIONS (DO NOT MODIFY)									TOTAL MELT CALCULATIONS (DO NOT MODIFY)										H2O CONTENT CALCULATIONS IN RESIDUAL MELT (DO NOT MODIFY)
Time (Ma)	H2O parent (wt.%)	H2O assimilant (wt.%)	P kbars	Magma rate (m/Ma)	Magma rate time integrated (m/Ma)	Disk radius (m)	Magma rate (tons/Ma/km arc)	Magma rate time integrated (tons/Ma/km arc)	Kd Cu	x crustal	y crustal	z crustal	crustal Melt fraction Annen	crustal Melt fraction Annen logical test	crustal Melt fraction Annen logical test2	crustal Melt fraction Annen logical test3	V crustal Melt fraction rate time integrated (m3)	tons crustal melt fraction time integrated	crustal Melt% Annen	x residual	y residual	z residual	residual Melt fraction Annen	residual Melt fraction Annen logical test	residual Melt fraction Annen logical test2	V residual melt fracton time integrated	tons residual melt fraction time integrated	residual Melt% Annen	all melt %	M total melt ton	Volume km3 total melt	M res hydrous melt ton	Volume km3 hydrous melt	SiO2 total	a Cu	b Cu	c Cu	Cu ppm	H2O wt% in residual melt	residual melt Annen logical test for H2O solubility (F=100-10%)	log test H2O wt% in residual melt	r H2O	s H2O	t H2O	H2O solubility in melt (F =100-10 %)	H2O wt% in residual melt logical test 100-10% F range	H2O residual (tons)	Excess residual H2O	Excess H2O residual (tons)
4.76421	2.18096	0.29548	1.92946	5000	23821.1	7500	5000	23821.1	3.60981	-0.00219498	0.0318957	-0.0250789	0.0282911	0.0282911	0.0282911	0.0282911	1.19092e+11	3.0964e+11	2.82911	0.00174556	0.0165829	0.141987	0.180481	0.180481	0.180481	7.5974e+11	1.97532e+12	18.0481	20.8772	2.28496e+12	913.986	2.13685e+12	854.74	69.6076	0.0673992	-10.54	415.259	8.1564	12.0841	18.0481	12.0841	3.79406e-05	-0.0207511	5.70078	5.33862	5.33862	9.83416e+10	6.74551	1.33246e+11
4.28982	3.22108	0.625318	1.69431	5000	21449.1	7500	5000	21449.1	57.5038	-0.00221381	0.0329267	-0.0285936	0.0208393	0.0208393	0.0208393	0.0208393	7.89887e+10	2.05371e+11	2.08393	0.0013948	0.0199681	0.111937	0.149773	0.149773	0.149773	5.67695e+11	1.47601e+12	14.9773	17.0612	1.68138e+12	672.551	1.38595e+12	554.381	71.7223	0.069178	-10.6769	414.77	4.85898	21.5064	14.9773	21.5064	3.17921e-05	-0.0173904	5.20106	4.94773	4.94773	6.09362e+10	16.5587	2.44408e+11
2.49935	2.04168	0.820694	4.09905	5000	12496.8	7500	5000	12496.8	76.0661	-0.00222905	0.0338104	-0.0312693	0.069868	0.069868	0.069868	0.069868	1.54294e+11	4.01164e+11	6.9868	0.00314474	-0.000824614	0.0789913	0.12845	0.12845	0.12845	2.83663e+11	7.37524e+11	12.845	19.8318	1.13869e+12	455.475	1.08849e+12	435.394	70.1767	0.0662941	-10.4696	416.874	8.63366	15.8948	12.845	15.8948	0.000103172	-0.0563952	10.6197	9.91228	9.91228	6.8732e+10	5.98247	4.41222e+10
2.3994	3.79117	0.260633	3.15658	5000	11997	7500	5000	11997	83.5801	-0.00219755	0.0337368	-0.0325341	0.0520625	0.0520625	0.0520625	0.0520625	1.10375e+11	2.86975e+11	5.20625	0.00310362	-0.00054069	0.0734534	0.102671	0.102671	0.102671	2.17668e+11	5.65936e+11	10.2671	15.4734	8.52911e+11	341.164	6.89284e+11	275.714	72.6326	0.0682643	-10.6029	414.696	4.70364	36.9254	10.2671	36.9254	7.29505e-05	-0.0398834	8.41456	8.01277	8.01277	3.22361e+10	28.9126	1.63627e+11
1.87666	3.95695	0.854932	4.02686	5000	9383.32	7500	5000	9383.32	49.6855	-0.00186859	0.0321995	-0.0435026	0.0558601	0.0558601	0.0558601	0.0558601	9.26254e+10	2.40826e+11	5.58601	0.002798	0.00180839	0.0397892	0.0924424	0.0924424	0.0924424	1.53285e+11	3.98541e+11	9.24424	14.8302	6.39367e+11	255.747	5.08715e+11	203.486	73.0064	0.0651171	-10.407	419.7	6.9965	42.8045	10	39.5695	0.000100755	-0.0550745	10.447	9.90636	9.90636	2.77696e+10	29.6632	1.1822e+11
3.65209	2.49517	0.298228	2.19443	5000	18260.5	7500	5000	18260.5	34.9536	-0.00226708	0.0337857	-0.0316834	0.0315399	0.0315399	0.0315399	0.0315399	1.01776e+11	2.64617e+11	3.15399	0.00164417	0.0168799	0.0897172	0.134677	0.134677	0.134677	4.34587e+11	1.12993e+12	13.4677	16.6216	1.39454e+12	557.817	1.24378e+12	497.51	71.9725	0.0651396	-10.408	419.636	7.96982	18.5271	13.4677	18.5271	4.50846e-05	-0.0246556	6.27169	5.94782	5.94782	5.87519e+10	12.5793	1.42137e+11
3.1201	2.99241	0.450818	4.84207	5000	15600.5	7500	5000	15600.5	56.6918	-0.00229703	0.0339041	-0.0297539	0.0805566	0.0805566	0.0805566	0.0805566	2.22081e+11	5.77411e+11	8.05566	0.00268301	0.00508334	0.0934859	0.181004	0.181004	0.181004	4.99e+11	1.2974e+12	18.1004	26.1561	1.87481e+12	749.924	1.8056e+12	722.241	66.8525	0.0722394	-10.9802	420.029	8.82814	16.5322	18.1004	16.5322	0.00012904	-0.0705257	12.4321	11.1978	11.1978	1.3753e+11	5.33443	6.92088e+10
0.12704	3.05099	0.875579	5.27923	5000	635.199	7500	5000	635.199	43.671	0.00438019	-0.0621175	0.178677	-0.0271785	0	0	FALSE	0	0	0	0.00347512	-0.032217	0.0666295	-0.00659904	0	0	0	0	0	0	0	0	#DIV/0!	#DIV/0!	82.439	0.0693743	-10.6937	414.876	4.77574	#DIV/0!	10	30.5099	0.0001451	-0.0792982	13.5289	12.7504	#DIV/0!	#DIV/0!	17.7595	0
1.11835	3.39581	0.630518	1.93961	5000	5591.75	7500	5000	5591.75	15.3036	-0.000536747	0.0190977	-0.0473254	-0.0123026	0	0	0	0	0	0	0.00442265	-0.0190928	0.0415011	0.0211069	0.0211069	0.0211069	2.08566e+10	5.42273e+10	2.11069	2.11069	5.42273e+10	21.6909	#DIV/0!	#DIV/0!	81.0014	0.0709747	-10.8445	416.921	4.18218	160.886	10	33.9581	3.82098e-05	-0.0208982	5.72248	5.51732	5.51732	2.14097e+09	28.4408	1.54227e+10
2.80758	3.45664	0.327079	3.24741	5000	14037.9	7500	5000	14037.9	21.8506	-0.00228481	0.033894	-0.0293431	0.0566296	0.0566296	0.0566296	0.0566296	1.40481e+11	3.6525e+11	5.66296	0.00308101	0.000340755	0.090608	0.124206	0.124206	0.124206	3.08117e+11	8.01105e+11	12.4206	18.0835	1.16635e+12	466.542	1.00846e+12	403.383	71.1456	0.0701013	-10.7593	415.543	4.89709	27.8299	12.4206	27.8299	7.57371e-05	-0.041406	8.62251	8.11991	8.11991	5.22278e+10	19.71	1.57898e+11
2.58482	3.15765	0.588709	4.74414	5000	12924.1	7500	5000	12924.1	44.4726	-0.00225022	0.0338495	-0.0304449	0.0794967	0.0794967	0.0794967	0.0794967	1.8156e+11	4.72057e+11	7.94967	0.00315866	-0.000840139	0.0830958	0.150202	0.150202	0.150202	3.43042e+11	8.91908e+11	15.0202	22.9698	1.36397e+12	545.586	1.27624e+12	510.497	68.4918	0.0733481	-11.1113	423.836	6.88812	21.0227	15.0202	21.0227	0.000125528	-0.0686072	12.1895	11.1873	11.1873	8.99666e+10	9.83541	8.77229e+10
3.42504	2.79563	0.213898	2.3334	5000	17125.2	7500	5000	17125.2	30.5658	-0.00228443	0.0338743	-0.0310512	0.0355529	0.0355529	0.0355529	0.0355529	1.07593e+11	2.79741e+11	3.55529	0.002082	0.0119382	0.0910299	0.130222	0.130222	0.130222	3.94089e+11	1.02463e+12	13.0222	16.5775	1.30437e+12	521.749	1.14828e+12	459.313	71.9977	0.0682796	-10.6041	414.691	5.15737	21.4681	13.0222	21.4681	4.89229e-05	-0.0267534	6.57444	6.23435	6.23435	5.41479e+10	15.2337	1.5609e+11
4.46475	2.91951	0.327604	5.53498	5000	22323.8	7500	5000	22323.8	38.1149	-0.00220338	0.0325384	-0.0268314	0.085765	0.085765	0.085765	0.085765	3.38338e+11	8.79678e+11	8.5765	0.00159838	0.0178798	0.124963	0.272895	0.272895	0.272895	1.07656e+12	2.79904e+12	27.2895	35.866	3.67872e+12	1471.49	3.67872e+12	1471.49	62.3004	0.0712333	-10.8711	417.449	16.6582	10.6983	27.2895	10.6983	0.000154785	-0.0845878	14.1811	11.988	10.6983	2.99449e+11	-1.28969	-3.6099e+10
1.43636	2.57227	0.597614	4.48403	5000	7181.79	7500	5000	7181.79	92.1441	-0.00126308	0.0272079	-0.0517219	0.0448832	0.0448832	0.0448832	0.0448832	5.69624e+10	1.48102e+11	4.48832	0.00326884	-0.00465564	0.0276356	0.0724846	0.0724846	0.0724846	9.19921e+10	2.39179e+11	7.24846	11.7368	3.87282e+11	154.913	3.48859e+11	139.544	74.8453	0.0649277	-10.398	420.262	5.72997	35.4872	10	25.7227	0.00011635	-0.0635941	11.5506	10.9263	10.9263	2.22666e+10	14.7964	3.539e+10
3.3589	3.44607	0.487313	2.54228	5000	16794.5	7500	5000	16794.5	43.84	-0.0022885	0.0338868	-0.0307743	0.0405845	0.0405845	0.0405845	0.0405845	1.20448e+11	3.13165e+11	4.05845	0.00221888	0.0103882	0.0916975	0.132448	0.132448	0.132448	3.93085e+11	1.02202e+12	13.2448	17.3033	1.33518e+12	534.074	1.12125e+12	448.499	71.5851	0.0645425	-10.381	421.495	9.11561	26.0182	13.2448	26.0182	5.48108e-05	-0.029971	7.03379	6.64644	6.64644	5.47691e+10	19.3718	1.97984e+11
3.11503	2.04406	0.753816	5.93605	5000	15575.2	7500	5000	15575.2	24.031	-0.00229707	0.0339041	-0.0297355	0.0905798	0.0905798	0.0905798	0.0905798	2.49308e+11	6.48201e+11	9.05798	0.00269178	0.00498193	0.093498	0.21792	0.21792	0.21792	5.99795e+11	1.55947e+12	21.792	30.85	2.20767e+12	883.067	2.20767e+12	883.067	64.5685	0.0696601	-10.7189	415.086	13.3999	9.37986	21.792	9.37986	0.000170402	-0.0931172	15.2193	13.271	9.37986	1.46276e+11	-3.89119	-6.06818e+10
2.27314	3.82171	0.49546	4.11911	5000	11365.7	7500	5000	11365.7	26.7278	-0.00214575	0.0335808	-0.0345873	0.0673284	0.0673284	0.0673284	0.0673284	1.35228e+11	3.51593e+11	6.73284	0.00302445	0.00010691	0.0655734	0.11733	0.11733	0.11733	2.35655e+11	6.12703e+11	11.733	18.4658	9.64296e+11	385.718	8.26092e+11	330.437	70.9319	0.0703769	-10.7854	415.91	4.96825	32.5724	11.733	32.5724	0.000103847	-0.0567637	10.6677	10.016	10.016	4.75259e+10	22.5564	1.38204e+11
4.36571	2.57375	0.361469	1.74714	5000	21828.6	7500	5000	21828.6	57.8271	-0.00220889	0.0327626	-0.0278256	0.0226726	0.0226726	0.0226726	0.0226726	8.74577e+10	2.2739e+11	2.26726	0.00147788	0.0191156	0.117463	0.155371	0.155371	0.155371	5.99333e+11	1.55827e+12	15.5371	17.8044	1.78566e+12	714.263	1.58178e+12	632.713	71.3023	0.0660197	-10.4539	417.431	7.6909	16.5652	15.5371	16.5652	3.31576e-05	-0.0181368	5.31274	5.03896	5.03896	6.947e+10	11.5262	1.79609e+11
0.890462	3.60209	0.476829	2.62075	5000	4452.31	7500	5000	4452.31	80.1841	0.000185174	0.00954094	-0.0321816	-0.00590542	0	FALSE	FALSE	0	0	0	0.00553989	-0.0335594	0.0629854	0.0130844	0.0130844	0.0130844	1.02947e+10	2.67662e+10	1.30844	1.30844	2.67662e+10	10.7065	#DIV/0!	#DIV/0!	81.5441	0.0657784	-10.4406	417.972	3.99226	275.296	10	36.0209	5.70593e-05	-0.0311998	7.20768	6.90139	6.90139	1.30933e+09	29.1195	7.79417e+09
4.75341	2.56544	0.275157	2.45205	5000	23767	7500	5000	23767	55.2768	-0.00219503	0.031915	-0.0250769	0.0399825	0.0399825	0.0399825	0.0399825	1.67926e+11	4.36608e+11	3.99825	0.00175484	0.0164686	0.141746	0.192678	0.192678	0.192678	8.09246e+11	2.10404e+12	19.2678	23.2661	2.54065e+12	1016.26	2.39243e+12	956.973	68.3364	0.0699063	-10.7412	415.321	7.75628	13.3146	19.2678	13.3146	5.225e-05	-0.0285716	6.83474	6.30362	6.30362	1.23332e+11	7.011	1.47514e+11
2.88276	2.39459	0.361987	3.40532	5000	14413.8	7500	5000	14413.8	44.6001	-0.00229099	0.0338993	-0.0292713	0.0595999	0.0595999	0.0595999	0.0595999	1.51808e+11	3.94702e+11	5.95999	0.00301477	0.0011678	0.0920641	0.131001	0.131001	0.131001	3.33675e+11	8.67555e+11	13.1001	19.0601	1.26226e+12	504.903	1.17675e+12	470.698	70.6017	0.0630038	-10.3263	427.637	12.6334	18.2792	13.1001	18.2792	8.06454e-05	-0.0440878	8.98633	8.42262	8.42262	6.58686e+10	9.85662	8.55116e+10
4.61345	2.82987	0.348038	2.65212	5000	23067.2	7500	5000	23067.2	10.1554	-0.00219745	0.0322	-0.0255866	0.0443555	0.0443555	0.0443555	0.0443555	1.80807e+11	4.70098e+11	4.43555	0.00174945	0.0163714	0.13542	0.191144	0.191144	0.191144	7.79163e+11	2.02582e+12	19.1144	23.5499	2.49592e+12	998.368	2.32825e+12	931.301	68.188	0.07336	-11.1128	423.883	7.21969	14.8049	19.1144	14.8049	5.7964e-05	-0.0316942	7.27741	6.69278	6.69278	1.24585e+11	8.11216	1.64338e+11
1.4237	2.93926	0.480295	2.14185	5000	7118.48	7500	5000	7118.48	93.9578	-0.00123948	0.0269749	-0.0517919	0.000298224	0.000298224	0.000298224	0.000298224	3.75148e+08	9.75385e+08	0.0298224	0.00330137	-0.00506445	0.0277821	0.0320799	0.0320799	0.0320799	4.03546e+10	1.04922e+11	3.20799	3.23781	1.05897e+11	42.3589	6.56243e+10	26.2497	80.2466	0.0732189	-11.0954	423.34	4.46238	91.623	10	29.3926	4.36487e-05	-0.0238708	6.15774	5.92339	5.92339	4.75634e+09	23.4692	2.46243e+10
0.583773	2.15888	0.912823	3.01774	5000	2918.86	7500	5000	2918.86	64.246	0.00149481	-0.0104148	0.0149209	-0.00289537	0	0	0	0	0	0	0.00669538	-0.0514075	0.0948379	0.000676736	0.000676736	0.000676736	3.49065e+08	9.07568e+08	0.0676736	0.0676736	9.07568e+08	0.363027	#DIV/0!	#DIV/0!	82.3924	0.0704303	-10.7906	415.988	5.04323	3190.14	10	21.5888	6.87431e-05	-0.0375844	8.09859	7.72962	7.72962	6.04291e+07	13.8592	1.25782e+08
1.95984	2.38054	0.470078	2.8851	5000	9799.22	7500	5000	9799.22	16.1357	-0.00194386	0.0326502	-0.0414519	0.0365669	0.0365669	0.0365669	0.0365669	6.33217e+10	1.64636e+11	3.65669	0.00282047	0.00174176	0.0447628	0.073265	0.073265	0.073265	1.26871e+11	3.29863e+11	7.3265	10.9832	4.945e+11	197.8	4.32016e+11	172.807	75.3035	0.0700376	-10.7534	415.467	2.85725	32.4921	10	23.8054	6.47824e-05	-0.0354201	7.79886	7.45114	7.45114	2.05589e+10	16.3542	5.39467e+10
4.23403	3.49693	0.394971	4.06098	5000	21170.1	7500	5000	21170.1	26.2014	-0.00221776	0.033041	-0.0291362	0.0684684	0.0684684	0.0684684	0.0684684	2.56145e+11	6.65978e+11	6.84684	0.00134438	0.0204817	0.108139	0.213486	0.213486	0.213486	7.98667e+11	2.07653e+12	21.3486	28.1955	2.74251e+12	1097.01	2.59728e+12	1038.91	65.841	0.0731622	-11.0885	423.127	10.2072	16.3801	21.3486	16.3801	0.000101896	-0.0556976	10.5286	9.38592	9.38592	1.8127e+11	6.99418	1.45237e+11
0.351641	3.62837	0.82774	5.09633	5000	1758.21	7500	5000	1758.21	5.79434	0.00280208	-0.0327646	0.0806541	-0.0135476	0	0	0	0	0	0	0.00628442	-0.0534557	0.101639	-0.00756632	0	0	0	0	0	0	0	0	#DIV/0!	#DIV/0!	82.439	0.0706098	-10.8081	416.269	5.14085	#DIV/0!	10	36.2837	0.000138305	-0.0755866	13.0673	12.3252	#DIV/0!	#DIV/0!	23.9585	0
3.81503	2.01829	0.79665	5.8251	5000	19075.1	7500	5000	19075.1	14.1613	-0.00225288	0.0336618	-0.0316412	0.0879983	0.0879983	0.0879983	0.0879983	2.96629e+11	7.71236e+11	8.79983	0.00141002	0.0195313	0.0909614	0.252578	0.252578	0.252578	8.51403e+11	2.21365e+12	25.2578	34.0576	2.98488e+12	1193.95	2.98488e+12	1193.95	63.0975	0.0664622	-10.4796	416.564	19.9318	7.99075	25.2578	7.99075	0.000166029	-0.0907291	14.9302	12.7445	7.99075	1.76887e+11	-4.75377	-1.05232e+11
1.80082	2.02531	0.290145	3.30957	5000	9004.08	7500	5000	9004.08	78.4117	-0.0017905	0.0316836	-0.0453561	0.0398911	0.0398911	0.0398911	0.0398911	6.34728e+10	1.65029e+11	3.98911	0.00280071	0.00160308	0.0357663	0.0717486	0.0717486	0.0717486	1.14163e+11	2.96824e+11	7.17486	11.164	4.61853e+11	184.741	4.26518e+11	170.607	75.1932	0.0720761	-10.9619	419.553	2.81287	28.2279	10	20.2531	7.76595e-05	-0.0424564	8.76537	8.34858	8.34858	2.18306e+10	11.9046	3.53356e+10
[truncated: 31 more columns]

## Sheet: calc-alkaline magmas GOLD
INPUT PARAMETERS											CRUSTAL MELT CALCULATIONS (DO NOT MODIFY)										RESIDUAL MELT CALCULATIONS (DO NOT MODIFY)									TOTAL MELT CALCULATIONS (DO NOT MODIFY)					H2O CONTENT CALCULATIONS IN RESIDUAL MELT (DO NOT MODIFY)												H2O CONTENT CALCULATIONS IN CRUSTAL PARTIAL MELT (DO NOT MODIFY)
Time (Ma)	H2O parent (wt.%)	H2O assimilant (wt.%)	P kbars	Magma rate (m/Ma)	Magma rate time integrated (m/Ma)	Disk radius (m)	Magma rate (tons/Ma/km arc)	Magma rate time integrated (tons/Ma/km arc)	Kd Au	Au total melt ppm	x crustal	y crustal	z crustal	crustal Melt fraction Annen	crustal Melt fraction Annen logical test	crustal Melt fraction Annen logical test2	crustal Melt fraction Annen logical test3	V crustal Melt fraction rate time integrated (m3)	tons crustal melt fraction time integrated	crustal Melt% Annen	x residual	y residual	z residual	residual Melt fraction Annen	residual Melt fraction Annen logical test	residual Melt fraction Annen logical test2	V residual melt fracton time integrated	tons residual melt fraction time integrated	residual Melt% Annen	all melt %	Total melt (tons)	Volume km3 total melt	M res hydrous melt ton	Volume km3 hydrous melt	H2O wt% in residual melt	log test H2O wt% in residual melt	r H2O	s H2O	t H2O	residual melt Annen logical test for H2O solubility (F=100-10%)	H2O solubility in melt (F =100-10 %)	H2O wt% in residual melt logical test 100-10% F range	Excess residual H2O	H2O residual (tons)	Excess H2O residual (tons)	Log test excess residual H2O tons	H2O wt% in partial melt	H2O solubility (wt.%) with Annen crustal melt %	H2O solubility (wt.%) with Annen crustal melt % logical test
4.77748	3.25611	0.827593	7.40957	5000	23887.4	7500	5000	23887.4	72.8788	0.00675953	-0.00219497	0.0318727	-0.0250912	0.0905643	0.0905643	0.0905643	0.0905643	3.82295e+11	9.93967e+11	9.05643	0.00173172	0.0167501	0.142221	0.361406	0.361406	0.361406	1.52558e+12	3.96652e+12	36.1406	45.197	4.96049e+12	1984.19	4.96049e+12	1984.19	9.00957	9.00957	0.000232279	-0.126909	19.1971	36.1406	14.9139	9.00957	-5.90434	3.57366e+11	-2.34197e+11	0	9.13819	18.0668	9.13819
1.04594	3.05523	0.635043	8.67472	5000	5229.71	7500	5000	5229.71	45.3446	0.00644908	-0.000327726	0.0164615	-0.0439018	0.0742353	0.0742353	0.0742353	0.0742353	6.86057e+10	1.78375e+11	7.42353	0.00476596	-0.0234515	0.0474912	0.202698	0.202698	0.202698	1.87326e+11	4.87048e+11	20.2698	27.6933	6.65423e+11	266.169	6.65423e+11	266.169	15.0728	15.0728	0.000291055	-0.159002	22.817	20.2698	19.7137	15.0728	-4.64086	7.3412e+10	-2.26032e+10	0	8.55447	21.6527	8.55447
1.99377	3.2299	0.60414	2.26639	5000	9968.86	7500	5000	9968.86	56.7291	0.00770941	-0.00197166	0.0328039	-0.0406259	0.0235932	0.0235932	0.0235932	0.0235932	4.15628e+10	1.08063e+11	2.35932	0.00283572	0.00164473	0.0469176	0.0652109	0.0652109	0.0652109	1.14878e+11	2.98684e+11	6.52109	8.88041	4.06747e+11	162.699	3.0793e+11	123.172	49.5301	32.299	4.70643e-05	-0.0257376	6.42818	10	6.17551	6.17551	26.1235	1.36267e+10	7.80267e+10	7.80267e+10	25.6066	6.36772	6.36772
1.93357	2.59077	0.955004	3.25385	5000	9667.84	7500	5000	9667.84	47.6013	0.00746456	-0.00192119	0.0325196	-0.0420975	0.0433759	0.0433759	0.0433759	0.0433759	7.41055e+10	1.92674e+11	4.33759	0.00281089	0.0017912	0.0431393	0.0787281	0.0787281	0.0787281	1.34503e+11	3.49707e+11	7.87281	12.2104	5.42382e+11	216.953	4.54437e+11	181.775	32.9078	25.9077	7.59357e-05	-0.0415145	8.63729	10	8.22974	8.22974	17.6779	2.36923e+10	6.1821e+10	6.1821e+10	22.0169	8.45865	8.45865
4.27491	3.07707	0.583822	5.16699	5000	21374.5	7500	5000	21374.5	94.0218	0.00742044	-0.00221484	0.0329578	-0.0287412	0.0824203	0.0824203	0.0824203	0.0824203	3.11317e+11	8.09425e+11	8.24203	0.00138029	0.0201164	0.110896	0.251688	0.251688	0.251688	9.50673e+11	2.47175e+12	25.1688	33.4108	3.28118e+12	1312.47	3.26067e+12	1304.27	12.2257	12.2257	0.000140917	-0.0770135	13.2452	25.1688	11.3961	11.3961	0.829636	2.79346e+11	2.05065e+10	2.05065e+10	7.08348	12.62	7.08348
4.44529	2.68586	0.247034	8.30691	5000	22226.4	7500	5000	22226.4	70.4309	0.00652046	-0.00220437	0.032583	-0.0270219	0.0915299	0.0915299	0.0915299	0.0915299	3.59505e+11	9.34713e+11	9.15299	0.00157458	0.0181231	0.123488	0.382689	0.382689	0.382689	1.5031e+12	3.90806e+12	38.2689	47.4218	4.84277e+12	1937.11	4.84277e+12	1937.11	7.0184	7.0184	0.00027343	-0.149378	21.7451	38.2689	16.429	7.0184	-9.41065	2.74283e+11	-3.67774e+11	0	2.69894	20.4008	2.69894
0.284263	2.5267	0.221779	3.82228	5000	1421.31	7500	5000	1421.31	15.7476	0.00688776	0.00324079	-0.0406922	0.106062	-0.00212753	0	0	0	0	0	0	0.00576105	-0.0502028	0.0968786	-0.0108426	0	0	0	0	0	0	0	0	#DIV/0!	#DIV/0!	#DIV/0!	25.267	9.3997e-05	-0.0513825	9.96121	10	9.45679	#DIV/0!	15.8102	#DIV/0!	0	0	#DIV/0!	9.96121	#DIV/0!
1.60751	2.77531	0.203043	4.53174	5000	8037.55	7500	5000	8037.55	74.3848	0.00788935	-0.00154513	0.0297919	-0.0495441	0.0537333	0.0537333	0.0537333	0.0537333	7.63203e+10	1.98433e+11	5.37333	0.00294205	-0.000468849	0.0287171	0.0870125	0.0870125	0.0870125	1.23588e+11	3.2133e+11	8.70125	14.0746	5.19763e+11	207.905	4.66039e+11	186.416	31.8956	27.7531	0.000118017	-0.0645047	11.6672	10	11.0339	11.0339	16.7192	2.95275e+10	5.37238e+10	5.37238e+10	3.77872	11.324	3.77872
1.55241	3.08534	0.696331	3.76943	5000	7762.05	7500	5000	7762.05	71.4053	0.00622153	-0.00146153	0.029067	-0.0504606	0.0383392	0.0383392	0.0383392	0.0383392	5.25886e+10	1.3673e+11	3.83392	0.00302479	-0.00155223	0.0277731	0.0649001	0.0649001	0.0649001	8.90213e+10	2.31455e+11	6.49001	10.3239	3.68186e+11	147.274	3.06748e+11	122.699	47.5399	30.8534	9.22732e-05	-0.0504407	9.8365	10	9.34132	9.34132	21.5121	1.69699e+10	4.97909e+10	4.97909e+10	18.1624	9.64447	9.64447
3.51185	2.29648	0.272335	7.18143	5000	17559.2	7500	5000	17559.2	40.8178	0.00805992	-0.00227831	0.0338499	-0.0313654	0.094226	0.094226	0.094226	0.094226	2.92381e+11	7.6019e+11	9.4226	0.00190547	0.0139323	0.0902653	0.28859	0.28859	0.28859	8.95487e+11	2.32827e+12	28.859	38.2816	3.08846e+12	1235.38	3.08846e+12	1235.38	7.9576	7.9576	0.000222236	-0.121425	18.5644	28.859	15.2453	7.9576	-7.28774	1.85274e+11	-1.69678e+11	0	2.89023	17.44	2.89023
0.972651	3.19063	0.892308	3.71634	5000	4863.26	7500	5000	4863.26	16.2894	0.00761615	-9.7302e-05	0.013427	-0.0391882	0.00936714	0.00936714	0.00936714	0.00936714	8.0502e+09	2.09305e+10	0.936714	0.00512894	-0.0281313	0.0544205	0.0207116	0.0207116	0.0207116	1.77997e+10	4.62792e+10	2.07116	3.00787	6.72098e+10	26.8839	3.87981e+10	15.5192	154.05	31.9063	9.0551e-05	-0.0494998	9.71158	10	9.22563	9.22563	22.6806	3.30119e+09	1.04964e+10	1.04964e+10	95.2594	9.66529	9.66529
4.17566	2.42438	0.272879	3.48858	5000	20878.3	7500	5000	20878.3	29.013	0.00733399	-0.00222215	0.0331536	-0.0296683	0.058947	0.058947	0.058947	0.058947	2.17485e+11	5.65461e+11	5.8947	0.00130425	0.0208836	0.104485	0.193212	0.193212	0.193212	7.12855e+11	1.85342e+12	19.3212	25.2159	2.41888e+12	967.554	2.34073e+12	936.292	12.5478	12.5478	8.32664e-05	-0.0455198	9.17937	19.3212	8.33096	8.33096	4.21682	1.47897e+11	7.81556e+10	7.81556e+10	4.62923	8.91394	4.62923
4.94774	3.98597	0.268572	1.71396	5000	24738.7	7500	5000	24738.7	51.8595	0.00657023	-0.00219808	0.0316703	-0.0264572	0.0213671	0.0213671	0.0213671	0.0213671	9.34102e+10	2.42867e+11	2.13671	0.00124082	0.0223276	0.137297	0.17921	0.17921	0.17921	7.83452e+11	2.03698e+12	17.921	20.0577	2.27984e+12	911.937	1.90945e+12	763.779	22.2418	22.2418	3.22988e-05	-0.0176674	5.24255	17.921	4.93631	4.93631	17.3055	8.31504e+10	3.5251e+11	3.5251e+11	12.5695	5.20495	5.20495
4.04089	3.42572	0.440608	4.77987	5000	20204.4	7500	5000	20204.4	69.0229	0.00640442	-0.0022331	0.0333828	-0.0306998	0.0778456	0.0778456	0.0778456	0.0778456	2.77942e+11	7.22648e+11	7.78456	0.00127028	0.0211779	0.0975377	0.227787	0.227787	0.227787	8.13297e+11	2.11457e+12	22.7787	30.5633	2.83722e+12	1134.89	2.74684e+12	1098.74	15.0391	15.0391	0.000126805	-0.0693052	12.2779	22.7787	10.765	10.765	4.27414	2.17904e+11	9.03797e+10	9.03797e+10	5.66002	11.746	5.66002
2.69807	3.60644	0.237291	6.75054	5000	13490.4	7500	5000	13490.4	68.2083	0.00687179	-0.00227116	0.0338794	-0.0297055	0.0955027	0.0955027	0.0955027	0.0955027	2.27673e+11	5.9195e+11	9.55027	0.00314102	-0.000473708	0.0875131	0.227451	0.227451	0.227451	5.42231e+11	1.4098e+12	22.7451	32.2954	2.00175e+12	800.7	1.98912e+12	795.647	15.8559	15.8559	0.00020373	-0.111319	17.3863	22.7451	14.9598	14.9598	0.896117	2.09013e+11	1.26335e+10	1.26335e+10	2.48465	16.3418	2.48465
3.17278	3.8993	0.31031	5.50875	5000	15863.9	7500	5000	15863.9	59.9057	0.00612083	-0.00229616	0.0339029	-0.0299591	0.0871234	0.0871234	0.0871234	0.0871234	2.4424e+11	6.35025e+11	8.71234	0.00258845	0.00617324	0.0932752	0.205832	0.205832	0.205832	5.77026e+11	1.50027e+12	20.5832	29.2955	2.13529e+12	854.117	2.03785e+12	815.141	18.9441	18.9441	0.000153782	-0.08404	14.1138	20.5832	12.4492	12.4492	6.4949	1.7464e+11	9.74409e+10	9.74409e+10	3.56173	13.3933	3.56173
4.37146	2.27685	0.892465	7.75755	5000	21857.3	7500	5000	21857.3	16.3975	0.00752218	-0.00220854	0.0327498	-0.0277669	0.0933826	0.0933826	0.0933826	0.0933826	3.60691e+11	9.37797e+11	9.33826	0.00148466	0.0190458	0.117893	0.354989	0.354989	0.354989	1.37115e+12	3.56498e+12	35.4989	44.8372	4.50278e+12	1801.11	4.50278e+12	1801.11	6.41385	6.41385	0.000247926	-0.135452	20.1739	35.4989	15.6779	6.41385	-9.26407	2.28653e+11	-3.30262e+11	0	9.55708	18.9306	9.55708
4.5965	3.78023	0.966671	8.00253	5000	22982.5	7500	5000	22982.5	20.3404	0.00796122	-0.00219797	0.0322376	-0.0257017	0.091522	0.091522	0.091522	0.091522	3.71703e+11	9.66427e+11	9.1522	0.00173709	0.0164889	0.134354	0.377551	0.377551	0.377551	1.53337e+12	3.98676e+12	37.7551	46.9073	4.95318e+12	1981.27	4.95318e+12	1981.27	10.0125	10.0125	0.000259177	-0.141596	20.8702	37.7551	15.8936	10.0125	-5.88114	3.99174e+11	-2.34467e+11	0	10.5622	19.596	10.5622
2.64354	3.89428	0.756522	7.57942	5000	13217.7	7500	5000	13217.7	69.7549	0.00706007	-0.00226201	0.0338675	-0.0300128	0.0967359	0.0967359	0.0967359	0.0967359	2.25952e+11	5.87474e+11	9.67359	0.00315496	-0.000708509	0.0855375	0.261412	0.261412	0.261412	6.10595e+11	1.58755e+12	26.1412	35.8148	2.17502e+12	870.009	2.17502e+12	870.009	14.8971	14.8971	0.000239867	-0.131052	19.6721	26.1412	16.4101	14.8971	-1.51305	2.36498e+11	-2.40204e+10	0	7.82049	18.4268	7.82049
1.27341	2.65934	0.881999	3.07507	5000	6367.03	7500	5000	6367.03	22.6705	0.00818244	-0.000927276	0.0236843	-0.0512795	0.012783	0.012783	0.012783	0.012783	1.43827e+10	3.7395e+10	1.2783	0.00377626	-0.0109946	0.0320881	0.0339873	0.0339873	0.0339873	3.82407e+10	9.94259e+10	3.39873	4.67703	1.36821e+11	54.7284	9.54426e+10	38.1771	78.2449	26.5934	7.04728e-05	-0.0385295	8.22878	10	7.85053	7.85053	18.7428	6.3425e+09	1.86352e+10	1.86352e+10	68.9981	8.17965	8.17965
0.0819332	3.69938	0.665703	7.39077	5000	409.666	7500	5000	409.666	40.4965	0.00704831	0.00473893	-0.0690878	0.203331	-0.0484242	0	0	0	0	0	0	0.00247808	-0.0236912	0.0516282	0.0118934	0.0118934	0.0118934	8.61012e+08	2.23863e+09	1.18934	1.18934	2.23863e+09	0.895452	#DIV/0!	#DIV/0!	311.044	36.9938	0.000231446	-0.126454	19.1447	10	17.9033	17.9033	19.0905	3.24277e+08	4.27365e+08	4.27365e+08	#DIV/0!	19.1447	#DIV/0!
0.26254	3.13685	0.596431	4.19224	5000	1312.7	7500	5000	1312.7	17.2809	0.00850329	0.00338837	-0.0434016	0.114945	-0.00745418	0	0	0	0	0	0	0.00554054	-0.0486518	0.094431	-0.0121546	0	0	0	0	0	0	0	0	#DIV/0!	#DIV/0!	#DIV/0!	31.3685	0.000106318	-0.0581135	10.8434	10	10.2729	#DIV/0!	21.0956	#DIV/0!	0	0	#DIV/0!	10.8434	#DIV/0!
2.89911	3.40072	0.666611	4.907	5000	14495.6	7500	5000	14495.6	61.2066	0.00678475	-0.00229203	0.0339002	-0.0292727	0.0818866	0.0818866	0.0818866	0.0818866	2.09759e+11	5.45373e+11	8.18866	0.0029977	0.0013761	0.0923112	0.171244	0.171244	0.171244	4.38656e+11	1.1405e+12	17.1244	25.3131	1.68588e+12	674.351	1.58943e+12	635.773	19.8589	19.8589	0.000131386	-0.0718072	12.5936	17.1244	11.4024	11.4024	8.45645	1.19048e+11	9.64462e+10	9.64462e+10	8.14066	12.0144	8.14066
3.02708	2.12806	0.806564	7.6769	5000	15135.4	7500	5000	15135.4	81.9276	0.00644958	-0.00229679	0.033904	-0.0294611	0.0954558	0.0954558	0.0954558	0.0954558	2.55311e+11	6.63808e+11	9.54558	0.00283329	0.00333416	0.0934445	0.28602	0.28602	0.28602	7.65003e+11	1.98901e+12	28.602	38.1476	2.65282e+12	1061.13	2.65282e+12	1061.13	7.44026	7.44026	0.000244264	-0.133453	19.9462	28.602	16.329	7.44026	-8.88878	1.47987e+11	-1.76799e+11	0	8.44961	18.6946	8.44961
4.55668	2.11503	0.718396	2.0483	5000	22783.4	7500	5000	22783.4	89.0233	0.00644024	-0.00219935	0.0323275	-0.0260044	0.0309844	0.0309844	0.0309844	0.0309844	1.24748e+11	3.24345e+11	3.09844	0.00170172	0.0168356	0.131687	0.17331	0.17331	0.17331	6.97775e+11	1.81422e+12	17.331	20.4295	2.13856e+12	855.424	1.96225e+12	784.902	12.2037	12.2037	4.11162e-05	-0.0224867	5.9558	17.331	5.57843	5.57843	6.62527	9.44996e+10	1.20197e+11	1.20197e+11	23.1857	5.88652	5.88652
0.262655	3.31639	0.980544	8.89245	5000	1313.27	7500	5000	1313.27	37.3812	0.00603416	0.00338758	-0.043387	0.114897	-0.00304416	0	0	0	0	0	0	0.00554178	-0.0486607	0.0944453	0.0999522	0.0999522	0.0999522	2.31964e+10	6.03106e+10	9.99522	9.99522	6.03106e+10	24.1242	#DIV/0!	#DIV/0!	33.1798	33.1639	0.000301696	-0.164812	23.4591	10	21.8412	21.8412	11.3228	1.1681e+10	6.82882e+09	6.82882e+09	#DIV/0!	23.4591	#DIV/0!
4.33815	3.94995	0.426219	5.21806	5000	21690.8	7500	5000	21690.8	91.9374	0.00855659	-0.00221061	0.0328232	-0.0281066	0.0829759	0.0829759	0.0829759	0.0829759	3.18053e+11	8.26937e+11	8.29759	0.00144617	0.0194413	0.115418	0.256241	0.256241	0.256241	9.82189e+11	2.55369e+12	25.6241	33.9216	3.38063e+12	1352.25	3.27983e+12	1311.93	15.415	15.415	0.000142815	-0.0780502	13.3741	25.6241	11.4679	11.4679	3.94714	2.81295e+11	1.00798e+11	1.00798e+11	5.13666	12.7363	5.13666
2.23715	2.41501	0.720882	6.52921	5000	11185.8	7500	5000	11185.8	91.062	0.00622956	-0.00212823	0.0335191	-0.0352604	0.0928653	0.0928653	0.0928653	0.0928653	1.83566e+11	4.7727e+11	9.28653	0.00299863	0.000325273	0.0632013	0.193158	0.193158	0.193158	3.81813e+11	9.92713e+11	19.3158	28.6023	1.46998e+12	587.993	1.46998e+12	587.993	12.5028	12.5028	0.000194459	-0.106256	16.7897	19.3158	14.8098	12.5028	-2.30704	1.24117e+11	-2.29023e+10	0	7.76266	15.8197	7.76266
1.80971	3.78875	0.207903	2.82315	5000	9048.53	7500	5000	9048.53	96.1301	0.00854954	-0.00180014	0.0317498	-0.0451417	0.0301452	0.0301452	0.0301452	0.0301452	4.82024e+10	1.25326e+11	3.01452	0.00279907	0.00164231	0.0362075	0.0631531	0.0631531	0.0631531	1.00982e+11	2.62554e+11	6.31531	9.32983	3.8788e+11	155.152	3.07628e+11	123.051	59.9932	37.8875	6.29519e-05	-0.0344199	7.65957	10	7.32167	7.32167	30.5659	1.33475e+10	8.02518e+10	8.02518e+10	6.89673	7.55638	6.89673
[truncated: 27 more columns]

## Sheet: calc-alkaline magmas COPPER
INPUT PARAMETERS										CRUSTAL MELT CALCULATIONS (DO NOT MODIFY)										RESIDUAL MELT CALCULATIONS (DO NOT MODIFY)									TOTAL MELT CALCULATIONS (DO NOT MODIFY)										H2O CONTENT CALCULATIONS IN RESIDUAL MELT (DO NOT MODIFY)
Time (Ma)	H2O parent (wt.%)	H2O assimilant (wt.%)	P kbars	Magma rate (m/Ma)	Magma rate time integrated (m/Ma)	Disk radius (m)	Magma rate (tons/Ma/km arc)	Magma rate time integrated (tons/Ma/km arc)	Kd Cu	x crustal	y crustal	z crustal	crustal Melt fraction Annen	crustal Melt fraction Annen logical test	crustal Melt fraction Annen logical test2	crustal Melt fraction Annen logical test3	V crustal Melt fraction rate time integrated (m3)	tons crustal melt fraction time integrated	crustal Melt% Annen	x residual	y residual	z residual	residual Melt fraction Annen	residual Melt fraction Annen logical test	residual Melt fraction Annen logical test2	V residual melt fracton time integrated	tons residual melt fraction time integrated	residual Melt% Annen	all melt %	M total melt ton	Volume km3 total melt	M res hydrous melt ton	Volume km3 hydrous melt	SiO2 total	a Cu	b Cu	c Cu	Cu ppm	H2O wt% in residual melt	residual melt Annen logical test for H2O solubility (F=100-10%)	log test H2O wt% in residual melt	r H2O	s H2O	t H2O	H2O solubility in melt (F =100-10 %)	H2O wt% in residual melt logical test 100-10% F range	H2O residual (tons)	Excess residual H2O	Excess H2O residual (tons)
4.77748	3.25611	0.827593	7.40957	5000	23887.4	7500	5000	23887.4	8.08679	-0.00219497	0.0318727	-0.0250912	0.0905643	0.0905643	0.0905643	0.0905643	3.82295e+11	9.93967e+11	9.05643	0.00173172	0.0167501	0.142221	0.361406	0.361406	0.361406	1.52558e+12	3.96652e+12	36.1406	45.197	4.96049e+12	1984.19	4.96049e+12	1984.19	58.5555	0.0660533	-10.4558	417.36	31.5968	9.00957	36.1406	9.00957	0.000232279	-0.126909	19.1971	14.9139	9.00957	3.57366e+11	-5.90434	-2.34197e+11
1.04594	3.05523	0.635043	8.67472	5000	5229.71	7500	5000	5229.71	71.7834	-0.000327726	0.0164615	-0.0439018	0.0742353	0.0742353	0.0742353	0.0742353	6.86057e+10	1.78375e+11	7.42353	0.00476596	-0.0234515	0.0474912	0.202698	0.202698	0.202698	1.87326e+11	4.87048e+11	20.2698	27.6933	6.65423e+11	266.169	6.65423e+11	266.169	66.0873	0.0730961	-11.0805	422.882	9.84926	15.0728	20.2698	15.0728	0.000291055	-0.159002	22.817	19.7137	15.0728	7.3412e+10	-4.64086	-2.26032e+10
1.99377	3.2299	0.60414	2.26639	5000	9968.86	7500	5000	9968.86	43.2959	-0.00197166	0.0328039	-0.0406259	0.0235932	0.0235932	0.0235932	0.0235932	4.15628e+10	1.08063e+11	2.35932	0.00283572	0.00164473	0.0469176	0.0652109	0.0652109	0.0652109	1.14878e+11	2.98684e+11	6.52109	8.88041	4.06747e+11	162.699	3.0793e+11	123.172	76.6035	0.0672844	-10.5322	415.38	3.40814	49.5301	10	32.299	4.70643e-05	-0.0257376	6.42818	6.17551	6.17551	1.36267e+10	26.1235	7.80267e+10
1.93357	2.59077	0.955004	3.25385	5000	9667.84	7500	5000	9667.84	42.0144	-0.00192119	0.0325196	-0.0420975	0.0433759	0.0433759	0.0433759	0.0433759	7.41055e+10	1.92674e+11	4.33759	0.00281089	0.0017912	0.0431393	0.0787281	0.0787281	0.0787281	1.34503e+11	3.49707e+11	7.87281	12.2104	5.42382e+11	216.953	4.54437e+11	181.775	74.5593	0.0623463	-10.3095	430.857	8.77441	32.9078	10	25.9077	7.59357e-05	-0.0415145	8.63729	8.22974	8.22974	2.36923e+10	17.6779	6.1821e+10
4.27491	3.07707	0.583822	5.16699	5000	21374.5	7500	5000	21374.5	17.6294	-0.00221484	0.0329578	-0.0287412	0.0824203	0.0824203	0.0824203	0.0824203	3.11317e+11	8.09425e+11	8.24203	0.00138029	0.0201164	0.110896	0.251688	0.251688	0.251688	9.50673e+11	2.47175e+12	25.1688	33.4108	3.28118e+12	1312.47	3.26067e+12	1304.27	63.3883	0.062726	-10.3187	428.954	26.9063	12.2257	25.1688	12.2257	0.000140917	-0.0770135	13.2452	11.3961	11.3961	2.79346e+11	0.829636	2.05065e+10
4.44529	2.68586	0.247034	8.30691	5000	22226.4	7500	5000	22226.4	3.84321	-0.00220437	0.032583	-0.0270219	0.0915299	0.0915299	0.0915299	0.0915299	3.59505e+11	9.34713e+11	9.15299	0.00157458	0.0181231	0.123488	0.382689	0.382689	0.382689	1.5031e+12	3.90806e+12	38.2689	47.4218	4.84277e+12	1937.11	4.84277e+12	1937.11	57.7537	0.0717858	-10.9299	418.762	26.9625	7.0184	38.2689	7.0184	0.00027343	-0.149378	21.7451	16.429	7.0184	2.74283e+11	-9.41065	-3.67774e+11
0.284263	2.5267	0.221779	3.82228	5000	1421.31	7500	5000	1421.31	5.43991	0.00324079	-0.0406922	0.106062	-0.00212753	0	0	0	0	0	0	0.00576105	-0.0502028	0.0968786	-0.0108426	0	0	0	0	0	0	0	0	#DIV/0!	#DIV/0!	82.439	0.0655757	-10.4299	418.464	4.30123	#DIV/0!	10	25.267	9.3997e-05	-0.0513825	9.96121	9.45679	#DIV/0!	#DIV/0!	15.8102	0
1.60751	2.77531	0.203043	4.53174	5000	8037.55	7500	5000	8037.55	58.5411	-0.00154513	0.0297919	-0.0495441	0.0537333	0.0537333	0.0537333	0.0537333	7.63203e+10	1.98433e+11	5.37333	0.00294205	-0.000468849	0.0287171	0.0870125	0.0870125	0.0870125	1.23588e+11	3.2133e+11	8.70125	14.0746	5.19763e+11	207.905	4.66039e+11	186.416	73.4493	0.0659787	-10.4516	417.52	5.79994	31.8956	10	27.7531	0.000118017	-0.0645047	11.6672	11.0339	11.0339	2.95275e+10	16.7192	5.37238e+10
1.55241	3.08534	0.696331	3.76943	5000	7762.05	7500	5000	7762.05	41.6607	-0.00146153	0.029067	-0.0504606	0.0383392	0.0383392	0.0383392	0.0383392	5.25886e+10	1.3673e+11	3.83392	0.00302479	-0.00155223	0.0277731	0.0649001	0.0649001	0.0649001	8.90213e+10	2.31455e+11	6.49001	10.3239	3.68186e+11	147.274	3.06748e+11	122.699	75.7077	0.0651259	-10.4074	419.675	5.03628	47.5399	10	30.8534	9.22732e-05	-0.0504407	9.8365	9.34132	9.34132	1.69699e+10	21.5121	4.97909e+10
3.51185	2.29648	0.272335	7.18143	5000	17559.2	7500	5000	17559.2	47.9171	-0.00227831	0.0338499	-0.0313654	0.094226	0.094226	0.094226	0.094226	2.92381e+11	7.6019e+11	9.4226	0.00190547	0.0139323	0.0902653	0.28859	0.28859	0.28859	8.95487e+11	2.32827e+12	28.859	38.2816	3.08846e+12	1235.38	3.08846e+12	1235.38	61.2717	0.0679191	-10.577	414.846	21.7577	7.9576	28.859	7.9576	0.000222236	-0.121425	18.5644	15.2453	7.9576	1.85274e+11	-7.28774	-1.69678e+11
0.972651	3.19063	0.892308	3.71634	5000	4863.26	7500	5000	4863.26	49.8377	-9.7302e-05	0.013427	-0.0391882	0.00936714	0.00936714	0.00936714	0.00936714	8.0502e+09	2.09305e+10	0.936714	0.00512894	-0.0281313	0.0544205	0.0207116	0.0207116	0.0207116	1.77997e+10	4.62792e+10	2.07116	3.00787	6.72098e+10	26.8839	3.87981e+10	15.5192	80.3998	0.0726237	-11.0244	421.234	4.32329	154.05	10	31.9063	9.0551e-05	-0.0494998	9.71158	9.22563	9.22563	3.30119e+09	22.6806	1.04964e+10
4.17566	2.42438	0.272879	3.48858	5000	20878.3	7500	5000	20878.3	10.8888	-0.00222215	0.0331536	-0.0296683	0.058947	0.058947	0.058947	0.058947	2.17485e+11	5.65461e+11	5.8947	0.00130425	0.0208836	0.104485	0.193212	0.193212	0.193212	7.12855e+11	1.85342e+12	19.3212	25.2159	2.41888e+12	967.554	2.34073e+12	936.292	67.3287	0.0672004	-10.5265	415.475	11.3668	12.5478	19.3212	12.5478	8.32664e-05	-0.0455198	9.17937	8.33096	8.33096	1.47897e+11	4.21682	7.81556e+10
4.94774	3.98597	0.268572	1.71396	5000	24738.7	7500	5000	24738.7	9.12358	-0.00219808	0.0316703	-0.0264572	0.0213671	0.0213671	0.0213671	0.0213671	9.34102e+10	2.42867e+11	2.13671	0.00124082	0.0223276	0.137297	0.17921	0.17921	0.17921	7.83452e+11	2.03698e+12	17.921	20.0577	2.27984e+12	911.937	1.90945e+12	763.779	70.053	0.0727072	-11.0342	421.512	5.3399	22.2418	17.921	22.2418	3.22988e-05	-0.0176674	5.24255	4.93631	4.93631	8.31504e+10	17.3055	3.5251e+11
4.04089	3.42572	0.440608	4.77987	5000	20204.4	7500	5000	20204.4	33.2606	-0.0022331	0.0333828	-0.0306998	0.0778456	0.0778456	0.0778456	0.0778456	2.77942e+11	7.22648e+11	7.78456	0.00127028	0.0211779	0.0975377	0.227787	0.227787	0.227787	8.13297e+11	2.11457e+12	22.7787	30.5633	2.83722e+12	1134.89	2.74684e+12	1098.74	64.7035	0.0731373	-11.0855	423.034	11.9549	15.0391	22.7787	15.0391	0.000126805	-0.0693052	12.2779	10.765	10.765	2.17904e+11	4.27414	9.03797e+10
2.69807	3.60644	0.237291	6.75054	5000	13490.4	7500	5000	13490.4	8.00686	-0.00227116	0.0338794	-0.0297055	0.0955027	0.0955027	0.0955027	0.0955027	2.27673e+11	5.9195e+11	9.55027	0.00314102	-0.000473708	0.0875131	0.227451	0.227451	0.227451	5.42231e+11	1.4098e+12	22.7451	32.2954	2.00175e+12	800.7	1.98912e+12	795.647	63.8966	0.0632405	-10.3333	426.566	24.501	15.8559	22.7451	15.8559	0.00020373	-0.111319	17.3863	14.9598	14.9598	2.09013e+11	0.896117	1.26335e+10
3.17278	3.8993	0.31031	5.50875	5000	15863.9	7500	5000	15863.9	23.5855	-0.00229616	0.0339029	-0.0299591	0.0871234	0.0871234	0.0871234	0.0871234	2.4424e+11	6.35025e+11	8.71234	0.00258845	0.00617324	0.0932752	0.205832	0.205832	0.205832	5.77026e+11	1.50027e+12	20.5832	29.2955	2.13529e+12	854.117	2.03785e+12	815.141	65.3076	0.0673258	-10.535	415.335	14.469	18.9441	20.5832	18.9441	0.000153782	-0.08404	14.1138	12.4492	12.4492	1.7464e+11	6.4949	9.74409e+10
4.37146	2.27685	0.892465	7.75755	5000	21857.3	7500	5000	21857.3	92.9717	-0.00220854	0.0327498	-0.0277669	0.0933826	0.0933826	0.0933826	0.0933826	3.60691e+11	9.37797e+11	9.33826	0.00148466	0.0190458	0.117893	0.354989	0.354989	0.354989	1.37115e+12	3.56498e+12	35.4989	44.8372	4.50278e+12	1801.11	4.50278e+12	1801.11	58.6885	0.0665488	-10.4849	416.413	30.2887	6.41385	35.4989	6.41385	0.000247926	-0.135452	20.1739	15.6779	6.41385	2.28653e+11	-9.26407	-3.30262e+11
4.5965	3.78023	0.966671	8.00253	5000	22982.5	7500	5000	22982.5	93.9949	-0.00219797	0.0322376	-0.0257017	0.091522	0.091522	0.091522	0.091522	3.71703e+11	9.66427e+11	9.1522	0.00173709	0.0164889	0.134354	0.377551	0.377551	0.377551	1.53337e+12	3.98676e+12	37.7551	46.9073	4.95318e+12	1981.27	4.95318e+12	1981.27	57.936	0.0708258	-10.8295	416.641	26.957	10.0125	37.7551	10.0125	0.000259177	-0.141596	20.8702	15.8936	10.0125	3.99174e+11	-5.88114	-2.34467e+11
2.64354	3.89428	0.756522	7.57942	5000	13217.7	7500	5000	13217.7	99.2408	-0.00226201	0.0338675	-0.0300128	0.0967359	0.0967359	0.0967359	0.0967359	2.25952e+11	5.87474e+11	9.67359	0.00315496	-0.000708509	0.0855375	0.261412	0.261412	0.261412	6.10595e+11	1.58755e+12	26.1412	35.8148	2.17502e+12	870.009	2.17502e+12	870.009	62.3226	0.0682036	-10.5983	414.715	19.1105	14.8971	26.1412	14.8971	0.000239867	-0.131052	19.6721	16.4101	14.8971	2.36498e+11	-1.51305	-2.40204e+10
1.27341	2.65934	0.881999	3.07507	5000	6367.03	7500	5000	6367.03	34.7719	-0.000927276	0.0236843	-0.0512795	0.012783	0.012783	0.012783	0.012783	1.43827e+10	3.7395e+10	1.2783	0.00377626	-0.0109946	0.0320881	0.0339873	0.0339873	0.0339873	3.82407e+10	9.94259e+10	3.39873	4.67703	1.36821e+11	54.7284	9.54426e+10	38.1771	79.2959	0.0631498	-10.3305	426.971	4.87769	78.2449	10	26.5934	7.04728e-05	-0.0385295	8.22878	7.85053	7.85053	6.3425e+09	18.7428	1.86352e+10
0.0819332	3.69938	0.665703	7.39077	5000	409.666	7500	5000	409.666	65.5415	0.00473893	-0.0690878	0.203331	-0.0484242	0	0	0	0	0	0	0.00247808	-0.0236912	0.0516282	0.0118934	0.0118934	0.0118934	8.61012e+08	2.23863e+09	1.18934	1.18934	2.23863e+09	0.895452	#DIV/0!	#DIV/0!	81.625	0.0675666	-10.5517	415.102	3.99365	311.044	10	36.9938	0.000231446	-0.126454	19.1447	17.9033	17.9033	3.24277e+08	19.0905	4.27365e+08
0.26254	3.13685	0.596431	4.19224	5000	1312.7	7500	5000	1312.7	32.8248	0.00338837	-0.0434016	0.114945	-0.00745418	0	0	0	0	0	0	0.00554054	-0.0486518	0.094431	-0.0121546	0	0	0	0	0	0	0	0	#DIV/0!	#DIV/0!	82.439	0.0708747	-10.8344	416.731	5.2326	#DIV/0!	10	31.3685	0.000106318	-0.0581135	10.8434	10.2729	#DIV/0!	#DIV/0!	21.0956	0
2.89911	3.40072	0.666611	4.907	5000	14495.6	7500	5000	14495.6	50.5226	-0.00229203	0.0339002	-0.0292727	0.0818866	0.0818866	0.0818866	0.0818866	2.09759e+11	5.45373e+11	8.18866	0.0029977	0.0013761	0.0923112	0.171244	0.171244	0.171244	4.38656e+11	1.1405e+12	17.1244	25.3131	1.68588e+12	674.351	1.58943e+12	635.773	67.2792	0.0623716	-10.3101	430.726	19.3957	19.8589	17.1244	19.8589	0.000131386	-0.0718072	12.5936	11.4024	11.4024	1.19048e+11	8.45645	9.64462e+10
3.02708	2.12806	0.806564	7.6769	5000	15135.4	7500	5000	15135.4	12.4737	-0.00229679	0.033904	-0.0294611	0.0954558	0.0954558	0.0954558	0.0954558	2.55311e+11	6.63808e+11	9.54558	0.00283329	0.00333416	0.0934445	0.28602	0.28602	0.28602	7.65003e+11	1.98901e+12	28.602	38.1476	2.65282e+12	1061.13	2.65282e+12	1061.13	61.3277	0.0722503	-10.9815	420.061	18.3318	7.44026	28.602	7.44026	0.000244264	-0.133453	19.9462	16.329	7.44026	1.47987e+11	-8.88878	-1.76799e+11
4.55668	2.11503	0.718396	2.0483	5000	22783.4	7500	5000	22783.4	61.3459	-0.00219935	0.0323275	-0.0260044	0.0309844	0.0309844	0.0309844	0.0309844	1.24748e+11	3.24345e+11	3.09844	0.00170172	0.0168356	0.131687	0.17331	0.17331	0.17331	6.97775e+11	1.81422e+12	17.331	20.4295	2.13856e+12	855.424	1.96225e+12	784.902	69.8504	0.0624879	-10.3128	430.133	14.6636	12.2037	17.331	12.2037	4.11162e-05	-0.0224867	5.9558	5.57843	5.57843	9.44996e+10	6.62527	1.20197e+11
0.262655	3.31639	0.980544	8.89245	5000	1313.27	7500	5000	1313.27	23.5618	0.00338758	-0.043387	0.114897	-0.00304416	0	0	0	0	0	0	0.00554178	-0.0486607	0.0944453	0.0999522	0.0999522	0.0999522	2.31964e+10	6.03106e+10	9.99522	9.99522	6.03106e+10	24.1242	#DIV/0!	#DIV/0!	75.9104	0.0694011	-10.6961	414.892	2.86605	33.1798	10	33.1639	0.000301696	-0.164812	23.4591	21.8412	21.8412	1.1681e+10	11.3228	6.82882e+09
4.33815	3.94995	0.426219	5.21806	5000	21690.8	7500	5000	21690.8	9.19172	-0.00221061	0.0328232	-0.0281066	0.0829759	0.0829759	0.0829759	0.0829759	3.18053e+11	8.26937e+11	8.29759	0.00144617	0.0194413	0.115418	0.256241	0.256241	0.256241	9.82189e+11	2.55369e+12	25.6241	33.9216	3.38063e+12	1352.25	3.27983e+12	1311.93	63.1584	0.0626825	-10.3176	429.166	27.5627	15.415	25.6241	15.415	0.000142815	-0.0780502	13.3741	11.4679	11.4679	2.81295e+11	3.94714	1.00798e+11
2.23715	2.41501	0.720882	6.52921	5000	11185.8	7500	5000	11185.8	68.5326	-0.00212823	0.0335191	-0.0352604	0.0928653	0.0928653	0.0928653	0.0928653	1.83566e+11	4.7727e+11	9.28653	0.00299863	0.000325273	0.0632013	0.193158	0.193158	0.193158	3.81813e+11	9.92713e+11	19.3158	28.6023	1.46998e+12	587.993	1.46998e+12	587.993	65.6427	0.0695473	-10.7089	414.995	11.7108	12.5028	19.3158	12.5028	0.000194459	-0.106256	16.7897	14.8098	12.5028	1.24117e+11	-2.30704	-2.29023e+10
1.80971	3.78875	0.207903	2.82315	5000	9048.53	7500	5000	9048.53	91.0221	-0.00180014	0.0317498	-0.0451417	0.0301452	0.0301452	0.0301452	0.0301452	4.82024e+10	1.25326e+11	3.01452	0.00279907	0.00164231	0.0362075	0.0631531	0.0631531	0.0631531	1.00982e+11	2.62554e+11	6.31531	9.32983	3.8788e+11	155.152	3.07628e+11	123.051	76.323	0.0712058	-10.8682	417.39	2.68396	59.9932	10	37.8875	6.29519e-05	-0.0344199	7.65957	7.32167	7.32167	1.33475e+10	30.5659	8.02518e+10
[truncated: 31 more columns]

## Sheet: Alkaline GOLD&COPPER
Time (Ma)	H2O parent (wt.%)	H2O assimilant (wt.%)	P kbars	Magma rate (m/Ma)	Magma rate time integrated (m/Ma)	Disk radius (m)	Magma rate (tons/Ma/km arc)	Magma rate time integrated (tons/Ma/km arc)	Kd Au	Au total melt ppm	x crustal	y crustal	z crustal	crustal Melt fraction Annen	crustal Melt fraction Annen logical test	crustal Melt fraction Annen logical test2	crustal Melt fraction Annen logical test3	V crustal Melt fraction rate time integrated (m3)	tons crustal melt fraction time integrated	crustal Melt% Annen	x residual	y residual	z residual	residual Melt fraction Annen	residual Melt fraction Annen logical test	residual Melt fraction Annen logical test2	V residual melt fracton time integrated	tons residual melt fraction time integrated	residual Melt% Annen	all melt %	Total melt (tons)	Volume km3 total melt	M res hydrous melt ton	Volume km3 hydrous melt	H2O wt% in residual melt	log test H2O wt% in residual melt	r H2O	s H2O	t H2O	residual melt Annen logical test for H2O solubility (F=100-10%)	H2O solubility in melt (F =100-10 %)	H2O wt% in residual melt logical test 100-10% F range	Excess residual H2O	H2O residual (tons)	Excess H2O residual (tons)	Log test excess residual H2O tons	H2O wt% in partial melt	H2O solubility (wt.%) with Annen crustal melt %	H2O solubility (wt.%) with Annen crustal melt % logical test
0.835231	2.81956	0.565473	5.38186	5000	4176.16	7500	5000	4176.16	62.9159	0.011996	0.000390157	0.00661658	-0.0263179	0.0205923	0.0205923	0.0205923	0.0205923	1.51969e+10	3.95118e+10	2.05923	0.00580835	-0.0372163	0.0690379	0.0369804	0.0369804	0.0369804	2.72911e+10	7.09568e+10	3.69804	5.75727	1.10469e+11	44.1875	9.4212e+10	37.6848	76.2448	28.1956	0.000148961	-0.0814069	13.7897	10	12.9905	12.9905	15.2051	7.8161e+09	1.07891e+10	1.07891e+10	27.4605	13.6227	13.6227
2.35395	2.56932	0.430245	5.15315	5000	11769.7	7500	5000	11769.7	73.9465	0.018422	-0.00218055	0.0336901	-0.033216	0.0824899	0.0824899	0.0824899	0.0824899	1.7157e+11	4.46081e+11	8.24899	0.00307786	-0.000336387	0.0707126	0.150711	0.150711	0.150711	3.13463e+11	8.15003e+11	15.0711	23.3201	1.26108e+12	504.434	1.22064e+12	488.257	17.0479	17.0479	0.000140404	-0.0767333	13.2103	15.0711	12.0857	12.0857	4.96222	9.3611e+10	4.04423e+10	4.04423e+10	5.21573	12.5868	5.21573
2.4974	3.90293	0.764728	3.74432	5000	12487	7500	5000	12487	12.4315	0.017143	-0.00222851	0.0338092	-0.0312909	0.0640581	0.0640581	0.0640581	0.0640581	1.41353e+11	3.67517e+11	6.40581	0.00314417	-0.000821612	0.0788901	0.119895	0.119895	0.119895	2.64563e+11	6.87865e+11	11.9895	18.3953	1.05538e+12	422.153	8.85579e+11	354.232	32.553	32.553	9.14574e-05	-0.049995	9.77737	11.9895	9.1911	9.1911	23.3619	4.84524e+10	1.60698e+11	1.60698e+11	11.938	9.46086	9.46086
1.45622	2.96692	0.654125	4.6307	5000	7281.12	7500	5000	7281.12	35.7079	0.0151458	-0.00129931	0.0275609	-0.0515826	0.0481822	0.0481822	0.0481822	0.0481822	6.19951e+10	1.61187e+11	4.81822	0.00322016	-0.00404248	0.0274714	0.0778031	0.0778031	0.0778031	1.00108e+11	2.6028e+11	7.78031	12.5985	4.21467e+11	168.587	3.70349e+11	148.14	38.1337	29.6692	0.000121498	-0.0664062	11.9099	10	11.2579	11.2579	18.4113	2.39073e+10	4.79209e+10	4.79209e+10	13.5761	11.5927	11.5927
0.498645	2.55336	0.788985	1.68523	5000	2493.23	7500	5000	2493.23	80.1054	0.0196012	0.00193938	-0.0177813	0.0354516	0.0109939	0.0109939	FALSE	FALSE	0	0	0	0.00674433	-0.0540248	0.100473	0.0285828	0.0285828	FALSE	0	0	0	0	0	0	#DIV/0!	#DIV/0!	#DIV/0!	25.5336	3.15582e-05	-0.0172625	5.18188	10	5.01241	#DIV/0!	20.5212	#DIV/0!	0	0	#DIV/0!	5.18188	#DIV/0!
3.44538	2.66394	0.942858	4.99247	5000	17226.9	7500	5000	17226.9	22.4926	0.0296596	-0.00228307	0.0338695	-0.0311308	0.0810564	0.0810564	0.0810564	0.0810564	2.46756e+11	6.41565e+11	8.10564	0.00204011	0.0124118	0.0908341	0.203649	0.203649	0.203649	6.19958e+11	1.61189e+12	20.3649	28.4705	2.25345e+12	901.382	2.22581e+12	890.322	13.081	13.081	0.000134495	-0.0735054	12.8069	20.3649	11.3657	11.3657	1.7153	1.8006e+11	2.76487e+10	2.76487e+10	11.6321	12.2199	11.6321
4.46785	2.77535	0.859054	5.40575	5000	22339.3	7500	5000	22339.3	31.2599	0.0212368	-0.00220323	0.0325313	-0.0268015	0.0846714	0.0846714	0.0846714	0.0846714	3.34255e+11	8.69063e+11	8.46714	0.00160214	0.0178414	0.125197	0.268461	0.268461	0.268461	1.0598e+12	2.75547e+12	26.8461	35.3133	3.62454e+12	1449.82	3.62454e+12	1449.82	10.338	10.338	0.000149864	-0.0819004	13.8506	26.8461	11.7599	10.338	-1.42186	2.84861e+11	-3.9179e+10	0	10.1457	13.1678	10.1457
2.94632	2.75955	0.744746	5.81356	5000	14731.6	7500	5000	14731.6	10.1509	0.0150497	-0.00229445	0.0339021	-0.0293075	0.0902379	0.0902379	0.0902379	0.0902379	2.34915e+11	6.1078e+11	9.02379	0.00294328	0.00203214	0.0928898	0.204179	0.204179	0.204179	5.31538e+11	1.382e+12	20.4179	29.4417	1.99278e+12	797.111	1.98734e+12	794.936	13.5153	13.5153	0.000165576	-0.0904819	14.9002	20.4179	13.1218	13.1218	0.393544	1.80629e+11	5.43877e+09	5.43877e+09	8.25313	14.0972	8.25313
0.845172	2.9578	0.631633	5.96836	5000	4225.86	7500	5000	4225.86	92.094	0.0102454	0.000352333	0.00716244	-0.0274468	0.0278518	0.0278518	0.0278518	0.0278518	2.07989e+10	5.40772e+10	2.78518	0.0057609	-0.0365617	0.0679384	0.0549363	0.0549363	0.0549363	4.10249e+10	1.06665e+11	5.49363	8.27882	1.60742e+11	64.2967	1.40405e+11	56.1621	53.8406	29.578	0.000171682	-0.0938168	15.3038	10	14.3828	14.3828	15.1952	1.30102e+10	1.62079e+10	1.62079e+10	22.6784	15.0438	15.0438
1.4994	3.00038	0.643521	3.87789	5000	7496.98	7500	5000	7496.98	52.6785	0.0133871	-0.00137478	0.0282771	-0.0511643	0.0378173	0.0378173	0.0378173	0.0378173	5.01013e+10	1.30263e+11	3.78173	0.00312427	-0.00282782	0.0273864	0.0634033	0.0634033	0.0634033	8.39982e+10	2.18395e+11	6.34033	10.1221	3.48659e+11	139.464	2.94776e+11	117.91	47.3222	30.0038	9.58206e-05	-0.0523787	10.0928	10	9.57858	9.57858	20.4253	1.66464e+10	4.46078e+10	4.46078e+10	17.0166	9.89607	9.89607
0.539502	3.33604	0.291213	5.66774	5000	2697.51	7500	5000	2697.51	42.0592	0.0147673	0.00172121	-0.0141336	0.0251232	0.000308766	0.000308766	0.000308766	0.000308766	1.47185e+08	3.82682e+08	0.0308766	0.00674393	-0.0529797	0.0981065	0.0144684	0.0144684	0.0144684	6.89692e+09	1.7932e+10	1.44684	1.47771	1.83147e+10	7.32587	1.12292e+10	4.49166	230.575	33.3604	0.000159896	-0.0873794	14.5226	10	13.6648	13.6648	19.6956	1.96776e+09	3.53181e+09	3.53181e+09	943.151	14.5199	14.5199
0.698644	3.73499	0.483283	4.71737	5000	3493.22	7500	5000	3493.22	67.0997	0.0194672	0.00095351	-0.00182154	-0.00717549	0.00545061	0.00545061	0.00545061	0.00545061	3.36468e+09	8.74817e+09	0.545061	0.00638869	-0.0457279	0.0839853	0.0104411	0.0104411	0.0104411	6.4453e+09	1.67578e+10	1.04411	1.58917	2.5506e+10	10.2024	1.44672e+10	5.78689	357.721	37.3499	0.000124573	-0.0680857	12.1233	10	11.4549	11.4549	25.895	1.42252e+09	4.33943e+09	4.33943e+09	88.6657	12.0863	12.0863
2.26744	2.81429	0.613422	5.78008	5000	11337.2	7500	5000	11337.2	65.7486	0.0283979	-0.00214306	0.0335716	-0.0346914	0.0877568	0.0877568	0.0877568	0.0877568	1.75816e+11	4.57122e+11	8.77568	0.00302042	0.00014091	0.0652006	0.166925	0.166925	0.166925	3.34426e+11	8.69509e+11	16.6925	25.4682	1.32663e+12	530.652	1.29621e+12	518.483	16.8596	16.8596	0.000164266	-0.0897663	14.8133	16.6925	13.3607	13.3607	3.49892	1.12107e+11	3.04234e+10	3.04234e+10	6.99002	14.0382	6.99002
1.41685	2.4422	0.459125	3.3541	5000	7084.27	7500	5000	7084.27	62.6562	0.0123859	-0.00122655	0.0268464	-0.0518234	0.0244233	0.0244233	0.0244233	0.0244233	3.05754e+10	7.9496e+10	2.44233	0.00331944	-0.00529126	0.027875	0.0474712	0.0474712	0.0474712	5.94289e+10	1.54515e+11	4.74712	7.18945	2.34011e+11	93.6045	2.01344e+11	80.5377	51.446	24.422	7.90444e-05	-0.043213	8.868	10	8.44377	8.44377	15.9783	1.09622e+10	2.46888e+10	2.46888e+10	18.7986	8.76293	8.76293
0.891032	2.64429	0.809026	5.66489	5000	4455.16	7500	5000	4455.16	22.3995	0.0132751	0.000183123	0.00956976	-0.0322371	0.0278512	0.0278512	0.0278512	0.0278512	2.1927e+10	5.70101e+10	2.78512	0.00553707	-0.0335215	0.0629239	0.0507181	0.0507181	0.0507181	3.99299e+10	1.03818e+11	5.07181	7.85692	1.60828e+11	64.3312	1.39132e+11	55.6527	52.1369	26.4429	0.000159786	-0.0873192	14.5153	10	13.6581	13.6581	12.7848	1.23667e+10	1.32729e+10	1.32729e+10	29.0482	14.2733	14.2733
0.991116	2.76533	0.968163	4.57985	5000	4955.58	7500	5000	4955.58	82.9296	0.0187968	-0.000157207	0.0142281	-0.0405038	0.0213613	0.0213613	0.0213613	0.0213613	1.87066e+10	4.86372e+10	2.13613	0.00503662	-0.0269326	0.0526022	0.0348981	0.0348981	0.0348981	3.05611e+10	7.94587e+10	3.48981	5.62594	1.28096e+11	51.2384	9.85971e+10	39.4388	79.2402	27.6533	0.000119705	-0.0654268	11.785	10	11.1427	11.1427	16.5106	7.39202e+09	1.31191e+10	1.31191e+10	45.3231	11.6458	11.6458
3.39438	2.21289	0.354963	5.08875	5000	16971.9	7500	5000	16971.9	12.9947	0.025842	-0.00228639	0.0338807	-0.0309258	0.0822775	0.0822775	0.0822775	0.0822775	2.46765e+11	6.41589e+11	8.22775	0.00214543	0.0112204	0.091336	0.203991	0.203991	0.203991	6.11805e+11	1.59069e+12	20.3991	28.6268	2.23228e+12	892.912	2.23228e+12	892.912	10.848	10.848	0.000138026	-0.075434	13.0482	20.3991	11.5669	10.848	-0.718886	1.72558e+11	-1.14353e+10	0	4.31422	12.4369	4.31422
4.93874	3.96815	0.506526	1.66822	5000	24693.7	7500	5000	24693.7	42.6	0.0195111	-0.00219774	0.0316756	-0.0263183	0.0204072	0.0204072	0.0204072	0.0204072	8.90518e+10	2.31535e+11	2.04072	0.00128471	0.0218364	0.13801	0.178013	0.178013	0.178013	7.76805e+11	2.01969e+12	17.8013	19.8421	2.25123e+12	900.491	1.85339e+12	741.356	22.2913	22.2913	3.11209e-05	-0.0170235	5.146	17.8013	4.85282	4.85282	17.4384	8.09202e+10	3.52203e+11	3.52203e+11	24.8209	5.11139	5.11139
0.958048	2.35652	0.677402	4.30064	5000	4790.24	7500	5000	4790.24	16.4975	0.0218307	-4.90192e-05	0.0127752	-0.0380832	0.0159518	0.0159518	0.0159518	0.0159518	1.35033e+10	3.51085e+10	1.59518	0.00520215	-0.0290866	0.0558893	0.0270145	0.0270145	0.0270145	2.2868e+10	5.94567e+10	2.70145	4.29663	9.45651e+10	37.8261	7.57618e+10	30.3047	87.2316	23.5652	0.000110013	-0.060132	11.1049	10	10.5146	10.5146	13.0506	5.43577e+09	7.75945e+09	7.75945e+09	42.4657	11.0093	11.0093
2.70621	3.49522	0.909444	3.39055	5000	13531	7500	5000	13531	48.9769	0.018921	-0.00227238	0.0338809	-0.0296672	0.0590848	0.0590848	0.0590848	0.0590848	1.4128e+11	3.67327e+11	5.90848	0.00313804	-0.000429082	0.0877833	0.122403	0.122403	0.122403	2.92682e+11	7.60972e+11	12.2403	18.1488	1.1283e+12	451.32	9.50538e+11	380.215	28.5551	28.5551	8.0183e-05	-0.0438351	8.95219	12.2403	8.42765	8.42765	20.1274	5.12239e+10	1.53164e+11	1.53164e+11	15.3922	8.69599	8.69599
1.15401	2.51849	0.2424	5.65729	5000	5770.03	7500	5000	5770.03	35.7885	0.0300691	-0.000633222	0.020274	-0.0486116	0.0458179	0.0458179	0.0458179	0.0458179	4.67181e+10	1.21467e+11	4.58179	0.00426195	-0.0170692	0.0389066	0.0787443	0.0787443	0.0787443	8.02915e+10	2.08758e+11	7.87443	12.4562	3.30225e+11	132.09	3.06124e+11	122.45	31.9831	25.1849	0.000159492	-0.0871586	14.4957	10	13.64	13.64	11.5449	2.51873e+10	2.41008e+10	2.41008e+10	5.29051	14.0997	5.29051
4.33425	3.65699	0.716963	2.1395	5000	21671.3	7500	5000	21671.3	39.1287	0.0317554	-0.00221086	0.0328317	-0.0281463	0.031977	0.031977	0.031977	0.031977	1.2246e+11	3.18396e+11	3.1977	0.00144181	0.0194862	0.115132	0.163422	0.163422	0.163422	6.25846e+11	1.6272e+12	16.3422	19.5399	1.94559e+12	778.238	1.62339e+12	649.358	22.3776	22.3776	4.35847e-05	-0.0238359	6.15265	16.3422	5.77476	5.77476	16.6028	7.83657e+10	2.70161e+11	2.70161e+11	22.4212	6.07688	6.07688
1.14059	2.95517	0.832071	5.95587	5000	5702.93	7500	5000	5702.93	55.915	0.0113215	-0.0005974	0.0198403	-0.0481565	0.0488187	0.0488187	0.0488187	0.0488187	4.9199e+10	1.27917e+11	4.88187	0.00432168	-0.0178204	0.0398542	0.0870184	0.0870184	0.0870184	8.76964e+10	2.28011e+11	8.70184	13.5837	3.55928e+11	142.371	3.18426e+11	127.37	33.9603	29.5517	0.000171187	-0.093546	15.2711	10	14.3528	14.3528	15.199	2.77519e+10	3.46553e+10	3.46553e+10	17.0441	14.8185	14.8185
0.273021	3.28988	0.960892	2.70742	5000	1365.1	7500	5000	1365.1	26.1518	0.0268172	0.00331679	-0.0420848	0.110616	0.0209871	0.0209871	FALSE	FALSE	0	0	0	0.00565031	-0.049433	0.0956721	0.00325369	0.00325369	FALSE	0	0	0	0	0	0	#DIV/0!	#DIV/0!	#DIV/0!	32.8988	5.95664e-05	-0.0325699	7.4006	10	7.08086	#DIV/0!	25.818	#DIV/0!	0	0	#DIV/0!	7.4006	#DIV/0!
2.11706	3.99984	0.375628	2.70466	5000	10585.3	7500	5000	10585.3	19.4205	0.0123287	-0.0020598	0.0332406	-0.0377543	0.0370824	0.0370824	0.0370824	0.0370824	6.93654e+10	1.8035e+11	3.70824	0.00291122	0.00106031	0.0551063	0.0792703	0.0792703	0.0792703	1.48281e+11	3.85531e+11	7.92703	11.6353	5.65881e+11	226.352	4.33802e+11	173.521	50.4583	39.9984	5.94862e-05	-0.032526	7.39445	10	7.07513	7.07513	32.9233	1.82964e+10	1.2693e+11	1.2693e+11	10.1296	7.27465	7.27465
2.48148	3.18254	0.532275	4.78123	5000	12407.4	7500	5000	12407.4	68.9034	0.018974	-0.00222398	0.0337997	-0.0314716	0.079292	0.079292	0.079292	0.079292	1.73853e+11	4.52018e+11	7.9292	0.00313919	-0.00079311	0.0780557	0.146026	0.146026	0.146026	3.20172e+11	8.32447e+11	14.6026	22.5318	1.28447e+12	513.786	1.19707e+12	478.829	21.7943	21.7943	0.000126854	-0.0693319	12.2812	14.6026	11.2958	11.2958	10.4985	8.41601e+10	8.73943e+10	8.73943e+10	6.71285	11.7395	6.71285
3.79149	3.6114	0.288917	4.32783	5000	18957.4	7500	5000	18957.4	28.2175	0.0308362	-0.00225497	0.0336835	-0.0316788	0.0718619	0.0718619	0.0718619	0.0718619	2.40741e+11	6.25927e+11	7.18619	0.00143783	0.0192146	0.0906219	0.20071	0.20071	0.20071	6.7239e+11	1.74822e+12	20.071	27.2572	2.37414e+12	949.657	2.23438e+12	893.751	17.9931	17.9931	0.000110945	-0.0606415	11.1708	20.071	9.99831	9.99831	7.99476	1.60818e+11	1.39766e+11	1.39766e+11	4.02044	10.7407	4.02044
4.71424	2.08111	0.705942	4.14836	5000	23571.2	7500	5000	23571.2	95.3725	0.0236275	-0.00219536	0.0319888	-0.0251259	0.0697953	0.0697953	0.0697953	0.0697953	2.90723e+11	7.55881e+11	6.97953	0.00177489	0.0162038	0.140525	0.238288	0.238288	0.238288	9.92559e+11	2.58065e+12	23.8288	30.8083	3.33653e+12	1334.61	3.33653e+12	1334.61	8.73358	8.73358	0.000104833	-0.0573024	10.7379	23.8288	9.43198	8.73358	-0.698391	2.25383e+11	-1.8023e+10	0	10.1145	10.3431	10.1145
1.06915	3.08731	0.536668	4.09306	5000	5345.75	7500	5000	5345.75	85.9464	0.0270481	-0.000396682	0.017344	-0.0451245	0.0192198	0.0192198	0.0192198	0.0192198	1.81564e+10	4.72066e+10	1.92198	0.00465379	-0.0220213	0.0454712	0.0333021	0.0333021	0.0333021	3.14596e+10	8.17949e+10	3.33021	5.25219	1.29001e+11	51.6006	1.03746e+11	41.4983	92.7061	30.8731	0.000102971	-0.0562852	10.6053	10	10.0527	10.0527	20.8203	6.51065e+09	1.703e+10	1.703e+10	27.9227	10.4975	10.4975
[truncated: 108 more columns]

## Sheet: Calc-alkaline GOLD&COPPER
Time (Ma)	H2O parent (wt.%)	H2O assimilant (wt.%)	P kbars	Magma rate (m/Ma)	Magma rate time integrated (m/Ma)	Disk radius (m)	Magma rate (tons/Ma/km arc)	Magma rate time integrated (tons/Ma/km arc)	Kd Au	Au total melt ppm	x crustal	y crustal	z crustal	crustal Melt fraction Annen	crustal Melt fraction Annen logical test	crustal Melt fraction Annen logical test2	crustal Melt fraction Annen logical test3	V crustal Melt fraction rate time integrated (m3)	tons crustal melt fraction time integrated	crustal Melt% Annen	x residual	y residual	z residual	residual Melt fraction Annen	residual Melt fraction Annen logical test	residual Melt fraction Annen logical test2	V residual melt fracton time integrated	tons residual melt fraction time integrated	residual Melt% Annen	all melt %	Total melt (tons)	Volume km3 total melt	M res hydrous melt ton	Volume km3 hydrous melt	H2O wt% in residual melt	log test H2O wt% in residual melt	r H2O	s H2O	t H2O	residual melt Annen logical test for H2O solubility (F=100-10%)	H2O solubility in melt (F =100-10 %)	H2O wt% in residual melt logical test 100-10% F range	Excess residual H2O	H2O residual (tons)	Excess H2O residual (tons)	Log test excess residual H2O tons	H2O wt% in partial melt	H2O solubility (wt.%) with Annen crustal melt %	H2O solubility (wt.%) with Annen crustal melt % logical test
3.21126	2.96964	0.264466	1.66136	5000	16056.3	7500	5000	16056.3	19.8289	0.00771167	-0.00229512	0.0339013	-0.0301209	0.0198664	0.0198664	0.0198664	0.0198664	5.63686e+10	1.46558e+11	1.98664	0.00251584	0.00700615	0.0930358	0.111619	0.111619	0.111619	3.16708e+11	8.2344e+11	11.1619	13.1486	9.69998e+11	387.999	7.79615e+11	311.846	26.605	26.605	3.09448e-05	-0.0169272	5.13154	11.1619	4.94645	4.94645	21.6585	3.19093e+10	1.78345e+11	1.78345e+11	13.3122	5.09803	5.09803
4.11195	2.48298	0.520209	7.66258	5000	20559.8	7500	5000	20559.8	45.2002	0.00747848	-0.0022272	0.0332676	-0.0301943	0.0939511	0.0939511	0.0939511	0.0939511	3.41344e+11	8.87494e+11	9.39511	0.00127744	0.0211391	0.100926	0.337912	0.337912	0.337912	1.2277e+12	3.19203e+12	33.7912	43.1863	4.07952e+12	1631.81	4.07952e+12	1631.81	7.34803	7.34803	0.000243616	-0.1331	19.9059	33.7912	15.6865	7.34803	-8.33846	2.34551e+11	-2.66166e+11	0	5.53702	18.6769	5.53702
0.835106	2.63954	0.277805	8.34318	5000	4175.53	7500	5000	4175.53	49.767	0.00730266	0.000390636	0.00660965	-0.0263035	0.0560337	0.0560337	0.0560337	0.0560337	4.1346e+10	1.075e+11	5.60337	0.00580895	-0.0372245	0.0690517	0.162834	0.162834	0.162834	1.20151e+11	3.12393e+11	16.2834	21.8867	4.19893e+11	167.957	4.19893e+11	167.957	16.21	16.21	0.000275148	-0.150317	21.8501	16.2834	19.4754	16.21	-3.26539	5.06391e+10	-1.02008e+10	0	4.95782	21.0165	4.95782
0.703625	2.51856	0.767064	8.12004	5000	3518.12	7500	5000	3518.12	14.0567	0.00691582	0.000931484	-0.00148142	-0.00800147	0.0413868	0.0413868	0.0413868	0.0413868	2.57303e+10	6.68988e+10	4.13868	0.00637077	-0.0454423	0.0834624	0.134526	0.134526	0.134526	8.36353e+10	2.17452e+11	13.4526	17.5913	2.84351e+11	113.74	2.84351e+11	113.74	18.7218	18.7218	0.000264644	-0.144581	21.2067	13.4526	19.3096	18.7218	-0.587807	4.07108e+10	-1.2782e+09	0	18.534	20.6128	18.534
0.249441	2.72156	0.220639	8.13866	5000	1247.2	7500	5000	1247.2	46.0358	0.00860838	0.00347885	-0.0450727	0.120472	-0.0159287	0	0	0	0	0	0	0.00539424	-0.0475867	0.092717	0.0627278	0.0627278	0.0627278	1.38251e+10	3.59454e+10	6.27278	6.27278	3.59454e+10	14.3782	#DIV/0!	#DIV/0!	43.3867	27.2156	0.000265514	-0.145056	21.2601	10	19.8361	19.8361	7.37944	6.604e+09	2.65257e+09	2.65257e+09	#DIV/0!	21.2601	#DIV/0!
3.93834	3.20913	0.757588	5.45916	5000	19691.7	7500	5000	19691.7	51.2458	0.00775575	-0.00224196	0.0335259	-0.0312575	0.0849498	0.0849498	0.0849498	0.0849498	2.95609e+11	7.68585e+11	8.49498	0.00130374	0.0207578	0.0937735	0.245948	0.245948	0.245948	8.55854e+11	2.22522e+12	24.5948	33.0898	2.9938e+12	1197.52	2.97131e+12	1188.53	13.048	13.048	0.000151892	-0.0830076	13.9869	24.5948	12.0372	12.0372	1.01075	2.65148e+11	2.24915e+10	2.24915e+10	8.91806	13.2927	8.91806
2.74305	3.15454	0.474699	5.82989	5000	13715.2	7500	5000	13715.2	16.8867	0.00781734	-0.00227749	0.0338866	-0.0295171	0.0906319	0.0906319	0.0906319	0.0906319	2.19663e+11	5.71123e+11	9.06319	0.00312161	-0.000195287	0.0889256	0.193883	0.193883	0.193883	4.69911e+11	1.22177e+12	19.3883	28.4515	1.79289e+12	717.157	1.75592e+12	702.367	16.2703	16.2703	0.000166217	-0.0908317	14.9427	19.3883	13.2441	13.2441	3.02627	1.56915e+11	3.6974e+10	3.6974e+10	5.23765	14.1331	5.23765
3.66643	3.39764	0.205447	3.97601	5000	18332.1	7500	5000	18332.1	92.9925	0.00858272	-0.00226586	0.0337772	-0.0316991	0.066779	0.066779	0.066779	0.066779	2.16334e+11	5.62469e+11	6.6779	0.00162005	0.0171521	0.0897325	0.18354	0.18354	0.18354	5.94589e+11	1.54593e+12	18.354	25.032	2.1084e+12	843.361	1.96701e+12	786.802	18.5117	18.5117	9.90627e-05	-0.05415	10.3258	18.354	9.36533	9.36533	9.14633	1.31539e+11	1.41396e+11	1.41396e+11	3.07652	9.96864	3.07652
0.128044	2.10889	0.269063	3.71498	5000	640.218	7500	5000	640.218	77.7621	0.00700388	0.00437238	-0.0619667	0.178149	0.00828708	0.00828708	0.00828708	FALSE	0	0	0	0.00349537	-0.0323875	0.0669269	-0.00515228	0	0	0	0	0	0	0	0	#DIV/0!	#DIV/0!	#DIV/0!	21.0889	9.05069e-05	-0.0494757	9.70837	10	9.22266	#DIV/0!	11.8662	#DIV/0!	0	0	#DIV/0!	9.70837	#DIV/0!
2.45832	2.52224	0.961697	1.51251	5000	12291.6	7500	5000	12291.6	92.6494	0.00826281	-0.00221705	0.0337844	-0.0317492	0.014278	0.014278	0.014278	0.014278	3.10133e+10	8.06345e+10	1.4278	0.00313076	-0.000739081	0.0768064	0.0828507	0.0828507	0.0828507	1.7996e+11	4.67897e+11	8.28507	9.71287	5.48531e+11	219.413	4.0194e+11	160.776	30.4432	25.2224	2.7162e-05	-0.0148595	4.81917	10	4.67329	4.67329	20.5491	1.73729e+10	9.61488e+10	9.61488e+10	67.3552	4.79801	4.79801
2.92523	3.95704	0.638157	1.53258	5000	14626.2	7500	5000	14626.2	51.7928	0.0067562	-0.00229347	0.0339013	-0.0292865	0.0172831	0.0172831	0.0172831	0.0172831	4.4671e+10	1.16145e+11	1.72831	0.00296853	0.00172912	0.0926556	0.102278	0.102278	0.102278	2.64354e+11	6.87319e+11	10.2278	11.9561	8.03464e+11	321.386	5.32645e+11	213.058	38.689	38.689	2.7668e-05	-0.015136	4.86115	10.2278	4.70923	4.70923	33.9798	2.13691e+10	2.3355e+11	2.3355e+11	36.9237	4.83507	4.83507
1.33539	2.00454	0.370704	3.35453	5000	6676.93	7500	5000	6676.93	54.7809	0.00709103	-0.00106342	0.0251649	-0.0518193	0.0206304	0.0206304	0.0206304	0.0206304	2.43421e+10	6.32893e+10	2.06304	0.00356084	-0.00830889	0.0297323	0.0419295	0.0419295	0.0419295	4.94731e+10	1.2863e+11	4.19295	6.25599	1.91919e+11	76.7677	1.71182e+11	68.4728	47.8074	20.0454	7.90578e-05	-0.0432204	8.86899	10	8.44469	8.44469	11.6007	9.60229e+09	1.4922e+10	1.4922e+10	17.9688	8.78016	8.78016
3.72064	2.60682	0.412626	3.49599	5000	18603.2	7500	5000	18603.2	90.2553	0.00743144	-0.00226119	0.0337408	-0.0317262	0.0585951	0.0585951	0.0585951	0.0585951	1.92629e+11	5.00835e+11	5.85951	0.00153444	0.0181194	0.0899415	0.172041	0.172041	0.172041	5.65576e+11	1.4705e+12	17.2041	23.0636	1.97133e+12	788.533	1.87257e+12	749.028	15.1523	15.1523	8.35005e-05	-0.0456478	9.19658	17.2041	8.43596	8.43596	6.71638	1.15719e+11	9.87642e+10	9.87642e+10	7.04199	8.93197	7.04199
3.36556	2.51021	0.45547	3.81875	5000	16827.8	7500	5000	16827.8	23.0571	0.00889056	-0.00228812	0.0338858	-0.0308032	0.0652309	0.0652309	0.0652309	0.0652309	1.93978e+11	5.04343e+11	6.52309	0.00220511	0.0105443	0.0916296	0.164053	0.164053	0.164053	4.87846e+11	1.2684e+12	16.4053	22.9283	1.77274e+12	709.097	1.69455e+12	677.818	15.3012	15.3012	9.38817e-05	-0.0513195	9.95288	16.4053	9.13624	9.13624	6.16501	1.0874e+11	7.81969e+10	7.81969e+10	6.98243	9.62211	6.98243
2.86207	2.75061	0.648874	3.57826	5000	14310.3	7500	5000	14310.3	50.7269	0.00771154	-0.00228953	0.0338981	-0.029278	0.0627033	0.0627033	0.0627033	0.0627033	1.58567e+11	4.12274e+11	6.27033	0.00303501	0.000918727	0.0917164	0.133864	0.133864	0.133864	3.38521e+11	8.80155e+11	13.3864	19.6567	1.29243e+12	516.971	1.18363e+12	473.454	20.5478	20.5478	8.61144e-05	-0.0470758	9.38818	13.3864	8.77344	8.77344	11.7744	6.81277e+10	1.03633e+11	1.03633e+11	10.3483	9.09639	9.09639
1.93226	2.26569	0.62284	2.53864	5000	9661.28	7500	5000	9661.28	39.3958	0.00777976	-0.00192004	0.0325129	-0.0421299	0.0280345	0.0280345	0.0280345	0.0280345	4.7863e+10	1.24444e+11	2.80345	0.00281047	0.00179303	0.0430593	0.0657238	0.0657238	0.0657238	1.12209e+11	2.91745e+11	6.57238	9.37582	4.16188e+11	166.475	3.5072e+11	140.288	34.4729	22.6569	5.47068e-05	-0.0299143	7.02573	10	6.73206	6.73206	15.9248	1.65127e+10	4.64598e+10	4.64598e+10	22.2169	6.9423	6.9423
0.160953	2.68125	0.617464	5.87557	5000	804.767	7500	5000	804.767	28.793	0.00706064	0.00412009	-0.0571279	0.161315	-0.0321088	0	0	FALSE	0	0	0	0.00411506	-0.0375411	0.075853	-0.00266109	0	0	0	0	0	0	0	0	#DIV/0!	#DIV/0!	#DIV/0!	26.8125	0.000168013	-0.0918126	15.0615	10	14.1602	#DIV/0!	12.6523	#DIV/0!	0	0	#DIV/0!	15.0615	#DIV/0!
1.59088	2.63527	0.282336	6.61883	5000	7954.4	7500	5000	7954.4	60.8027	0.00769544	-0.00152058	0.0295829	-0.0498383	0.0793508	0.0793508	0.0793508	0.0793508	1.1154e+11	2.90004e+11	7.93508	0.00296486	-0.000770575	0.0283763	0.153163	0.153163	0.153163	2.15295e+11	5.59767e+11	15.3163	23.2514	8.49771e+11	339.909	8.39767e+11	335.907	17.2056	17.2056	0.000198193	-0.108295	17.0306	15.3163	15.4184	15.4184	1.78724	8.47645e+10	1.00044e+10	1.00044e+10	3.55807	16.1837	3.55807
0.91029	3.7319	0.656425	7.94181	5000	4551.45	7500	5000	4551.45	61.8519	0.00856781	0.000114606	0.0105279	-0.0340522	0.0567867	0.0567867	0.0567867	0.0567867	4.5674e+10	1.18752e+11	5.67867	0.00544136	-0.0322421	0.0608594	0.147998	0.147998	0.147998	1.19036e+11	3.09493e+11	14.7998	20.4785	4.28246e+11	171.298	4.08018e+11	163.207	25.2159	25.2159	0.00025637	-0.140063	20.6969	14.7998	18.6802	18.6802	6.53574	5.40353e+10	2.02277e+10	2.02277e+10	11.5595	19.9098	11.5595
1.03059	2.10191	0.540768	7.72122	5000	5152.97	7500	5000	5152.97	66.6514	0.00852271	-0.000281082	0.0158577	-0.0430246	0.0626586	0.0626586	0.0626586	0.0626586	5.70573e+10	1.48349e+11	6.26586	0.00484103	-0.0244125	0.0488757	0.14899	0.14899	0.14899	1.35671e+11	3.52744e+11	14.899	21.1648	5.01093e+11	200.437	5.01093e+11	200.437	14.1077	14.1077	0.000246273	-0.13455	20.0712	14.899	18.1212	14.1077	-4.01352	4.97641e+10	-1.41575e+10	0	8.63038	19.2378	8.63038
4.42206	2.88522	0.474508	3.75315	5000	22110.3	7500	5000	22110.3	64.0889	0.0072691	-0.00220562	0.032636	-0.0272534	0.0641657	0.0641657	0.0641657	0.0641657	2.50709e+11	6.51844e+11	6.41657	0.00154601	0.0184159	0.121722	0.212617	0.212617	0.212617	8.30739e+11	2.15992e+12	21.2617	27.6782	2.81177e+12	1124.71	2.70816e+12	1083.26	13.57	13.57	9.1744e-05	-0.0501516	9.79815	21.2617	8.77332	8.77332	4.79672	1.80407e+11	1.03605e+11	1.03605e+11	7.39504	9.48013	7.39504
3.86637	2.81766	0.549126	8.27961	5000	19331.8	7500	5000	19331.8	91.9058	0.00747776	-0.00224832	0.0336099	-0.0315198	0.0926305	0.0926305	0.0926305	0.0926305	3.16446e+11	8.2276e+11	9.26305	0.00135744	0.0201332	0.0919147	0.351665	0.351665	0.351665	1.20136e+12	3.12355e+12	35.1665	44.4295	3.94631e+12	1578.52	3.94631e+12	1578.52	8.01234	8.01234	0.000272139	-0.148674	21.6662	35.1665	16.7744	8.01234	-8.76211	2.50269e+11	-2.73689e+11	0	5.92813	20.3124	5.92813
4.99666	2.08313	0.400058	6.6815	5000	24983.3	7500	5000	24983.3	52.1671	0.00621441	-0.00220025	0.0316544	-0.0273709	0.0859037	0.0859037	0.0859037	0.0859037	3.79257e+11	9.86069e+11	8.59037	0.000957681	0.0254838	0.132298	0.345321	0.345321	0.345321	1.52456e+12	3.96386e+12	34.5321	43.1225	4.94993e+12	1979.97	4.94993e+12	1979.97	6.03245	6.03245	0.000200821	-0.10973	17.1996	34.5321	13.6499	6.03245	-7.61742	2.39118e+11	-3.01944e+11	0	4.65706	16.2718	4.65706
3.19239	3.91467	0.384538	3.08229	5000	15962	7500	5000	15962	14.4322	0.00681842	-0.00229567	0.0339021	-0.0300406	0.0526457	0.0526457	0.0526457	0.0526457	1.48498e+11	3.86096e+11	5.26457	0.00255179	0.00659417	0.0931613	0.13773	0.13773	0.13773	3.88496e+11	1.01009e+12	13.773	19.0375	1.39618e+12	558.474	1.18713e+12	474.853	28.4228	28.4228	7.06915e-05	-0.038649	8.24522	13.773	7.72631	7.72631	20.6965	6.18906e+10	2.09053e+11	2.09053e+11	7.30426	8.0437	7.30426
3.19598	2.35542	0.998445	8.57881	5000	15979.9	7500	5000	15979.9	75.6091	0.00659456	-0.00229557	0.033902	-0.0300557	0.0918382	0.0918382	0.0918382	0.0918382	2.5934e+11	6.74284e+11	9.18382	0.002545	0.00667195	0.0931386	0.337678	0.337678	0.337678	9.53563e+11	2.47926e+12	33.7678	42.9516	3.15355e+12	1261.42	3.15355e+12	1261.42	6.97535	6.97535	0.000286417	-0.156469	22.536	33.7678	17.579	6.97535	-10.6036	1.72937e+11	-2.62892e+11	0	10.8718	21.1232	10.8718
3.26661	2.28876	0.454535	4.55574	5000	16333	7500	5000	16333	75.0313	0.00813215	-0.0022931	0.0338976	-0.0303642	0.0764718	0.0764718	0.0764718	0.0764718	2.2072e+11	5.73871e+11	7.64718	0.00240722	0.00824706	0.0925931	0.180126	0.180126	0.180126	5.19894e+11	1.35173e+12	18.0126	25.6598	1.9256e+12	770.239	1.89705e+12	758.818	12.7065	12.7065	0.000118858	-0.0649641	11.7259	18.0126	10.5943	10.5943	2.11216	1.40181e+11	2.85506e+10	2.85506e+10	5.94382	11.2361	5.94382
4.29708	2.19589	0.560551	4.07282	5000	21485.4	7500	5000	21485.4	44.2788	0.00603701	-0.00221331	0.0329114	-0.0285212	0.0688068	0.0688068	0.0688068	0.0688068	2.61245e+11	6.79237e+11	6.88068	0.00140211	0.0198933	0.11245	0.21673	0.21673	0.21673	8.22876e+11	2.13948e+12	21.673	28.5536	2.81871e+12	1127.49	2.80291e+12	1121.16	10.132	10.132	0.000102292	-0.0559143	10.5569	21.673	9.39309	9.39309	0.738863	1.99478e+11	1.58078e+10	1.58078e+10	8.14674	10.177	8.14674
4.20233	3.32762	0.687373	2.65219	5000	21011.7	7500	5000	21011.7	21.6984	0.0068788	-0.00222011	0.0331031	-0.0294304	0.0427488	0.0427488	0.0427488	0.0427488	1.58729e+11	4.12695e+11	4.27488	0.00132085	0.0207187	0.106111	0.170351	0.170351	0.170351	6.32526e+11	1.64457e+12	17.0351	21.31	2.05726e+12	822.905	1.81022e+12	724.087	19.5339	19.5339	5.79659e-05	-0.0316952	7.27756	17.0351	6.75444	6.75444	12.7794	9.68859e+10	2.10166e+11	2.10166e+11	16.0794	7.14312	7.14312
1.90418	2.46655	0.228064	2.07394	5000	9520.92	7500	5000	9520.92	71.0375	0.00758899	-0.00189464	0.032361	-0.0428228	0.0161427	0.0161427	0.0161427	0.0161427	2.71598e+10	7.06155e+10	1.61427	0.0028028	0.00181648	0.0413785	0.0572012	0.0572012	0.0572012	9.62402e+10	2.50225e+11	5.72012	7.33439	3.2084e+11	128.336	2.67842e+11	107.137	43.1207	24.6655	4.18076e-05	-0.0228646	6.01105	10	5.78658	5.78658	18.879	1.17459e+10	4.72398e+10	4.72398e+10	14.128	5.97425	5.97425
[truncated: 108 more columns]

## Sheet: Demo alkaline GOLD
PE Au fluid t	Volume km3 hydrous melt
11233.3	1155.61
#DIV/0!	#DIV/0!
2532.96	1048.72
3017.1	399.367
598.072	533.772
45.3967	65.9156
2356.26	1151.82
3650.89	637.003
6525.5	973.454
#DIV/0!	-1.3419
382.358	242.548
881.898	260.214
24.8901	29.0313
#DIV/0!	#DIV/0!
334.243	134.379
331.274	169.772
839.429	389.82
2248.89	714.698
464.961	104.105
4.74913	6.14899
#DIV/0!	#DIV/0!			This is a demo with reduced number of simulations (N=29) of how simulations of Fig. 2b were obtained (from spreadsheet "Alkaline magmas GOLD")
11226.1	682.32
522.113	142.297
#DIV/0!	#DIV/0!
435.157	238.213
20632.7	614.251
2270.83	894.597
24017.7	1014.18
7458.71	729.391

## Sheet: Demo calc-alkaline GOLD
PE Au fluid t	Volume km3 hydrous melt
405.72	587.899
159.89	233.541
2172.37	1075.08
1765.93	213.229
1658.43	544.692
10000.1	1379.59
1771.98	800.448
6797.42	1294.51
770.338	414.16
#DIV/0!	#DIV/0!
687.345	485.683
#DIV/0!	#DIV/0!
#DIV/0!	#DIV/0!
156.4	150.345
#DIV/0!	#DIV/0!
2236.24	585.979
5287.56	935.848
6265.69	919.195
#DIV/0!	#DIV/0!
33.5209	27.1297				This is a demo with reduced number of simulations (N=29) of how simulations of Fig. 2a were obtained (from spreadsheet "Calc-alkaline magmas GOLD")
1183.85	1178.14
1079.48	854.176
0.639436	1.65408
13956.6	1743.24
14048.6	1727.32
103.472	107.942
3066.41	1008.99
18127.3	1867.71
0.946087	2.3095

## Sheet: Demo combined Au&Cu
PE Au fluid t	50% Cu fluid Mt
356.663	0.0409905
614.842	0.200032
27636.4	22.195
1503.86	0.688782
1220.29	0.453568
20768.9	15.1579
75.9555	0.00732125
511.175	0.144586
21.986	0.00245749
4538.51	2.65716
219.084	0.0351101
3943.67	1.74949
1741.06	0.857013
6689.2	2.1961
457.586	0.275977
9187.74	5.64489
31213	45.4745
1682.34	0.846837
1933.44	0.30678
9925.79	4.22784
1028.25	0.138933				This is a demo with reduced number of simulations (N=29) of how simulations of Fig. 3a were obtained (from spreadsheet "Alkaline GOLD&COPPER")
3004.48	2.60259
53.364	0.018213
1204.25	0.787146
14131.7	8.18364
13192.7	13.4151
#DIV/0!	#DIV/0!
1490.04	1.45462
227.097	0.196984
